# Supplementary material for: PUF60-activated exons uncover altered 3′ splice-site selection by germline missense mutations in a single RRM
Source: Nucleic Acids Res. 2018 May 18;46(12):6166–87. doi: 10.1093/nar/gky389 (PMC6093180; doi:10.1093/nar/gky389)
Supplement: Supplementary Data [file gky389_supplemental_files.zip]

Archive with 3 entries (3 files):
- 60-ms-SUPPLEMENT-R.pdf
- SUPPLEMENTAL TABLE 2.xlsx
- SUPPLEMENTAL TABLE 6.xlsx
