# Supplementary material for: PUF60-activated exons uncover altered 3′ splice-site selection by germline missense mutations in a single RRM
Source: Nucleic Acids Res. 2018 May 18;46(12):6166–87. doi: 10.1093/nar/gky389 (PMC6093180; doi:10.1093/nar/gky389)
Supplement: Supplementary Data [file gky389_supplemental_files.zip › SUPPLEMENTAL TABLE 2.xlsx]

## Sheet: Key
Table S2a	List of PUF60 dependent events identified by DEXSeq and verified in IGV
Table S2b	PUF60-activated internal exons not associated with APA
Table S2c	PUF60-repressed internal exons not associated with APA
Table S2d	List of RBM39-dependent events identified by DEXSeq and verified in IGV
Table S2e	RBM39-activated internal exons not associated with APA
Table S2f	DEXSeq comparison of exon usage between RBM39- and PUF60- cells
Table S2g	Coordinates of control exons with GT 5'ss (hg38)
Table S2h	Coordinates of control exons with GC 5'ss (hg38)
Table S2i	Examples of exons co-regulated by PUF60 and U2AF

## Sheet: S2a PUF60-
Chromosome	Gene	Exon	pvalue	padjust	meanBase	log2fold(PUF60- versus controls)	In depleted cells
chr16	UBN1	E018	7.27369e-07	0.000392749	15.7917	-2.05678	down
chr14	MARK3	E018	9.20752e-06	0.00356438	15.1402	-1.90085	down
chr4	APBB2	E017	9.62578e-06	0.00367513	13.0072	-1.84395	down
chr19	EPS15L1	E002	3.00315e-11	3.65742e-08	35.4446	-1.64565	down
chr22	HIRA	E002	3.65875e-23	1.6957e-19	70.2042	-1.63174	down
chr2	MFF	E008	1.81851e-58	3.79265e-54	214.655	-1.56549	down
chr7	ZNF138	E002	5.17772e-07	0.000285986	22.5288	-1.43151	down
chr2	UBE2F	E005	2.81034e-18	9.76868e-15	80.2673	-1.41192	down
chr17	ARHGAP44	E020	4.60563e-11	5.37368e-08	49.9773	-1.40405	down
chr15	LOC400456	E003	8.1958e-05	0.0228808	13.2286	-1.38768	down
chr5	CDC25C	E012	8.77131e-10	8.65956e-07	38.9994	-1.3415	down
chr3	NPHP3	E045	2.1484e-05	0.00743679	21.0863	-1.29829	down
chr7	EIF4H	E005	2.54764e-18	9.04396e-15	92.1392	-1.22324	down
chr1	ODF2L	E014	2.98534e-06	0.00138745	24.9148	-1.221	down
chrX	TBL1X	E006	0.000192936	0.0473393	16.268	-1.21969	down
chr2	MFF	E009	1.65478e-22	7.46202e-19	117.781	-1.20173	down
chr4	PPM1K	E006	9.88718e-17	2.46216e-13	78.3299	-1.20057	down
chr2	CCDC88A	E010	0.000177533	0.0440738	18.3652	-1.19548	down
chr5	CDC25C	E010	1.53181e-07	9.64447e-05	35.2443	-1.18145	down
chr14	POLE2	E017	3.6629e-07	0.000206468	31.1647	-1.17376	down
chr4	TMEM175	E007	3.10703e-05	0.010245	21.8875	-1.16958	down
chr6	EPB41L2	E009	3.18163e-16	7.58351e-13	84.6096	-1.16778	down
chr11	APLP2	E016	3.2659e-08	2.36916e-05	41.221	-1.16236	down
chr1	RFWD2	E014	3.38067e-07	0.000193833	36.1382	-1.14655	down
chr2	SMPD4	E010	6.4602e-06	0.00268126	28.0353	-1.14495	down
chr1	TARBP1	E012	2.38972e-08	1.79602e-05	45.0128	-1.13908	down
chr18	TMEM241	E008	1.77932e-05	0.00630305	33.9497	-1.1277	down
chr4	MTHFD2L	E001	7.61166e-22	3.25637e-18	74.5068	-1.11087	down
chr22	NF2	E016	3.68433e-06	0.00165692	31.0012	-1.10677	down
chr6	TPD52L1	E006	6.29056e-20	2.44084e-16	115.846	-1.10621	down
chr14	IFI27L1	E004	4.9187e-07	0.000273557	34.9526	-1.1028	down
chr19	ZNF100	E003	1.19374e-05	0.00441623	25.378	-1.08968	down
chr5	CDC25C	E009	4.53001e-09	3.97799e-06	49.831	-1.08255	down
chr19	LSM14A	E010	1.78291e-20	7.25544e-17	129.274	-1.08226	down
chr9	PTPRD	E023	0.000140295	0.0357918	22.3316	-1.08013	down
chr6	EPB41L2	E008	8.25435e-18	2.5504e-14	111.504	-1.06007	down
chr3	PXK	E016	6.44948e-08	4.35658e-05	54.1019	-1.04328	down
chr12	WNK1	E014	0.000122017	0.0320568	26.3248	-1.0431	down
chr15	PKM2	E004	1.45161e-11	1.83482e-08	162.265	-1.03916	down
chr19	DMKN	E016	2.57456e-06	0.00121344	36.2981	-1.03533	down
chr10	ATP5C1	E009	1.71156e-23	8.15912e-20	382.659	-1.02295	down
chr1	B4GALT3	E007	4.21859e-06	0.00185226	36.2739	-1.02294	down
chr8	TUSC3	E010	2.67746e-10	2.75757e-07	70.4899	-1.01137	down
chr3	PXK	E017	2.81335e-07	0.000165281	43.9452	-0.995807	down
chr14	MTA1	E004	1.63944e-06	0.000814096	41.8334	-0.984247	down
chr17	SCRN2	E002	2.99281e-05	0.00996688	31.9867	-0.964043	down
chr19	EPS15L1	E001	5.97326e-13	9.3142e-10	95.7831	-0.962055	down
chr6	TPD52L1	E007	1.00486e-15	2.29668e-12	130.791	-0.959131	down
chr11	GANAB	E021	9.74917e-06	0.00371374	38.3684	-0.958298	down
chr7	OGDH	E005	3.93451e-06	0.00175056	53.1273	-0.947798	down
chr6	RXRB	E009	5.63964e-08	3.88825e-05	60.6883	-0.93505	down
chr5	GPR98	E089	1.18575e-05	0.00439642	36.3722	-0.933416	down
chr1	EPB41	E018	1.59797e-09	1.49785e-06	70.5021	-0.931331	down
chr17	RHOT1	E020	0.000130856	0.033797	31.932	-0.897861	down
chr17	UNK	E003	2.64806e-09	2.4012e-06	78.1433	-0.881864	down
chr15	ZFAND6	E006	3.46111e-11	4.09557e-08	95.9856	-0.881477	down
chr19	DMKN	E015	1.69693e-05	0.00602399	40.979	-0.872969	down
chr14	DLGAP5	E002	6.00355e-12	8.07802e-09	108.949	-0.863773	down
chr12	PPHLN1	E004	2.9334e-20	1.16531e-16	189.098	-0.846693	down
chr7	KIAA0895	E006	6.71461e-12	8.89136e-09	99.7192	-0.843564	down
chr3	IP6K2	E009	2.58437e-08	1.91642e-05	86.68	-0.838814	down
chr10	ABI1	E003	2.46526e-09	2.24765e-06	83.1528	-0.833329	down
chr1	NVL	E023	2.97965e-06	0.00138745	61.0002	-0.829029	down
chr3	LOC220729	E001	2.50087e-12	3.56634e-09	99.6836	-0.826176	down
chr4	SLIT2	E015	5.12688e-16	1.18806e-12	191.805	-0.818749	down
chr15	EDC3	E008	6.80415e-05	0.0198471	40.8618	-0.799402	down
chr12	YAF2	E005	8.81906e-05	0.0244019	70.8459	-0.796906	down
chr17	TUBD1	E007	6.48736e-09	5.42185e-06	89.0472	-0.780929	down
chr2	DGUOK	E005	6.16959e-14	1.16975e-10	148.78	-0.778126	down
chr10	PSAP	E010	3.67391e-13	5.89405e-10	151.311	-0.776616	down
chr8	VPS37A	E003	0.000138709	0.0354412	39.3102	-0.771531	down
chr5	CENPK	E004	2.28116e-08	1.72219e-05	85.2191	-0.764099	down
chr13	DZIP1	E009	2.64845e-05	0.00896322	51.3479	-0.757279	down
chr20	HM13	E004	0.000161767	0.040648	40.4252	-0.748319	down
chr3	TKT	E001	5.22315e-06	0.00223512	64.0809	-0.747436	down
chr10	CWF19L1	E008	8.98607e-06	0.00349487	60.5936	-0.743611	down
chr10	PSAP	E008	1.15656e-14	2.32493e-11	187.888	-0.738784	down
chr2	DGUOK	E004	1.70526e-09	1.58949e-06	162.737	-0.711937	down
chr14	BCL2L2	E006	3.8993e-36	4.64705e-32	515.286	-0.69926	down
chr4	RBPJ	E005	1.38528e-10	1.52059e-07	144.034	-0.692702	down
chr20	EPB41L1	E016	4.12132e-08	2.90139e-05	96.1953	-0.689117	down
chrX	NONO	E003	1.31668e-09	1.25534e-06	130.514	-0.682765	down
chr2	ACP1	E006	1.40669e-09	1.326e-06	126.436	-0.677142	down
chr17	UNK	E004	2.30126e-13	3.80157e-10	177.565	-0.673935	down
chr14	RBM23	E009	1.91192e-06	0.000935477	81.6541	-0.671166	down
chr3	SLC25A26	E003	1.46682e-07	9.30547e-05	93.8862	-0.667718	down
chr4	ABCA11P	E001	3.15121e-05	0.0103702	57.9373	-0.666139	down
chr3	PVRL3	E009	4.94232e-96	1.64922e-91	846.878	-0.649071	down
chr15	LARP6	E003	1.71568e-06	0.000846914	77.4268	-0.647845	down
chr12	OS9	E014	9.46665e-09	7.63035e-06	127.998	-0.643247	down
chr6	PDCD2	E004	1.68143e-26	9.35138e-23	421.317	-0.640322	down
chr19	RPL28	E005	3.08597e-06	0.00141842	87.0276	-0.636132	down
chr2	GAD1	E003	7.3031e-05	0.0210374	60.0539	-0.631185	down
chr1	SRSF10	E002	5.85624e-05	0.0175107	64.644	-0.629672	down
chr18	AFG3L2	E016	0.00014948	0.0380186	64.2889	-0.629311	down
chr5	MAPK9	E007	5.49034e-08	3.81686e-05	116.115	-0.621805	down
chr10	ZDHHC6	E007	2.0449e-06	0.00099182	87.6754	-0.619473	down
chr21	MRPS6	E003	6.25195e-97	2.6078e-92	1292.5	-0.613978	down
chrX	ALG13	E010	0.000111533	0.0297268	62.5825	-0.613027	down
chr19	ZNF85	E005	2.68361e-07	0.000158216	81.5723	-0.612949	down
chr11	ST5	E018	0.000102353	0.0276332	61.0423	-0.611209	down
chr17	MED31	E002	5.19361e-07	0.000285986	90.6581	-0.610277	down
chrX	LAMP2	E001	1.46062e-26	8.40344e-23	412.821	-0.608214	down
chrX	ALG13	E021	0.000143122	0.0364571	62.0101	-0.604196	down
chr12	MAP3K12	E001	1.37055e-17	4.08344e-14	184.478	-0.598935	down
chr4	TSPAN5	E006	0.000136992	0.0351103	66.9424	-0.595745	down
chr18	AFG3L2	E014	1.18185e-05	0.00439171	96.115	-0.587708	down
chr11	PTS	E003	1.15489e-09	1.12029e-06	175.937	-0.581337	down
chr14	APOPT1	E003	3.78181e-06	0.00169619	89.63	-0.581092	down
chr7	ST7	E022	1.86663e-07	0.000115349	115.795	-0.576704	down
chr6	MDC1	E008	0.000107125	0.0288281	227.644	-0.57008	down
chr17	PRPSAP2	E003	5.18585e-06	0.00223001	105.876	-0.569429	down
chr3	TCAIM	E005	5.26604e-10	5.2299e-07	147.806	-0.569101	down
chr16	ATF7IP2	E001	0.000177777	0.0440738	51.364	-0.567716	down
chr3	MFI2	E011	5.29526e-06	0.00225959	96.7811	-0.566684	down
chr21	RWDD2B	E003	2.62934e-05	0.00893477	85.623	-0.55322	down
chr1	CSDE1	E016	7.95262e-08	5.30749e-05	154.655	-0.55152	down
chr6	TAF11	E002	5.1022e-09	4.36557e-06	162.446	-0.55023	down
chr18	EPB41L3	E002	1.25413e-06	0.000639901	118.318	-0.550092	down
chr9	CNTLN	E008	5.32614e-17	1.34644e-13	252.811	-0.547505	down
chr7	THAP5	E002	4.46208e-06	0.00194891	92.0854	-0.547142	down
chr17	TUBD1	E006	2.01921e-05	0.00703339	90.7333	-0.545187	down
chr18	AFG3L2	E015	0.000112731	0.0299504	86.3091	-0.543504	down
chr2	FN1	E008	8.9739e-05	0.0247074	84.2306	-0.542709	down
chr20	GINS1	E002	0.000108275	0.0290439	71.6076	-0.541505	down
chr6	TBX18	E001	6.37777e-09	5.37431e-06	440.28	-0.539018	down
chr19	ZNF585A	E007	7.93899e-05	0.0224128	67.9544	-0.536337	down
chr1	CLSTN1	E009	2.98621e-05	0.00996482	117.165	-0.534971	down
chr12	PARPBP	E003	3.67284e-06	0.00165635	106.225	-0.533969	down
chr3	MAP3K13	E004	1.70761e-08	1.32516e-05	1155.02	-0.533837	down
chr8	ASPH	E013	2.76158e-37	3.83968e-33	962.905	-0.532425	down
chr15	PCSK6	E026	3.23077e-07	0.00018652	151.246	-0.531493	down
chr17	GOSR2	E008	2.76464e-13	4.47837e-10	230.811	-0.526797	down
chr17	UNK	E002	9.8567e-05	0.0268719	84.5725	-0.523707	down
chr9	MSANTD3	E006	1.12303e-15	2.53209e-12	349.184	-0.523371	down
chr6	DNPH1	E002	4.69362e-06	0.00203936	118.785	-0.518504	down
chr1	DRAM2	E005	1.07141e-11	1.39657e-08	266.647	-0.514021	down
chr2	MTERFD2	E005	1.05804e-13	1.9399e-10	228.446	-0.513376	down
chr9	FNBP1	E001	1.84264e-33	1.53719e-29	545.667	-0.511072	down
chr22	SYNGR1	E006	2.58409e-19	9.7988e-16	357.276	-0.505242	down
chr19	CELF5	E017	9.50104e-07	0.000493838	72.5855	-0.504215	down
chr1	BLZF1	E006	6.39378e-05	0.0188145	89.842	-0.49659	down
chr14	TRIM9	E004	8.2223e-05	0.0229026	87.5913	-0.496355	down
chr5	MATR3	E006	3.08703e-11	3.69734e-08	304.978	-0.49426	down
chr9	RABEPK	E006	9.41746e-05	0.0258433	102.022	-0.490373	down
chr20	MGME1	E003	1.29381e-07	8.34541e-05	172.403	-0.485325	down
chr9	ZFAND5	E007	5.12613e-05	0.0156645	95.7481	-0.483193	down
chr12	USP15	E007	1.99946e-06	0.000972606	147.854	-0.477258	down
chr21	PRMT2	E010	1.40915e-15	3.0534e-12	409.489	-0.475926	down
chr8	PHF20L1	E011	0.000125703	0.0327705	95.3956	-0.474848	down
chr1	AK2	E001	3.71608e-113	6.20017e-108	3866.21	-0.474772	down
chr21	TEKT4P2	E002	5.31777e-05	0.0160444	95.1978	-0.471948	down
chr12	PAN2	E004	3.90692e-05	0.012464	117.858	-0.470748	down
chr3	CCDC66	E020	1.62216e-11	2.0198e-08	237.006	-0.469959	down
chr11	PICALM	E004	0.000201516	0.0489408	102.47	-0.469339	down
chrX	CXorf57	E010	1.5844e-05	0.00567281	137.856	-0.465173	down
chr19	NAPA	E011	5.78155e-06	0.00243594	148.78	-0.462511	down
chr21	NDUFV3	E003	1.06825e-16	2.62109e-13	407.606	-0.457396	down
chrX	ALG13	E033	4.21089e-10	4.20703e-07	259.848	-0.455868	down
chr2	GLS	E019	6.68613e-15	1.39445e-11	426.813	-0.452729	down
chr3	TRAK1	E016	3.2992e-18	1.12339e-14	437.694	-0.447953	down
chr21	PIGP	E004	5.69965e-05	0.0170731	119.268	-0.447936	down
chr3	ENTPD3	E003	0.00011174	0.0297343	42.0467	-0.447666	down
chr7	STYXL1	E005	7.24045e-05	0.0209005	119.137	-0.446352	down
chr5	NPM1	E010	7.73383e-25	4.0324e-21	949.891	-0.446243	down
chr1	CHD1L	E008	5.61839e-05	0.0168599	124.54	-0.442102	down
chr19	KANK3	E001	2.09454e-07	0.000127543	112.278	-0.441638	down
chrX	NGFRAP1	E004	6.90885e-14	1.2808e-10	444.819	-0.437648	down
chrX	TMLHE	E001	7.37467e-06	0.00299377	139.647	-0.426612	down
chr6	HYMAI	E002	9.03222e-05	0.024827	111.677	-0.425089	down
chr5	SLC30A5	E002	2.82749e-05	0.00951126	150.35	-0.417948	down
chr2	FN1	E025	7.62322e-05	0.0218167	202.853	-0.352259	down
chr6	QKI	E012	8.70212e-26	4.68362e-22	4732.61	-0.308586	down
chr20	CPNE1	E004	0.000122995	0.0321651	752.345	0.132664	up
chr11	APLP2	E009	2.14652e-06	0.00103509	485.009	0.279982	up
chr1	DEPDC1	E005	3.14767e-08	2.29336e-05	595.053	0.293688	up
chr5	MATR3	E003	7.4161e-08	4.96929e-05	425.388	0.336352	up
chr10	TIAL1	E011	3.89067e-05	0.0124596	128.551	0.461663	up
chr1	ODF2L	E002	4.98587e-09	4.31024e-06	185.534	0.476034	up
chr12	ANAPC7	E002	0.000154555	0.0390712	90.4707	0.480693	up
chr6	QKI	E009	5.29946e-18	1.67386e-14	299.64	0.488506	up
chr14	RPS29	E001	3.3175e-14	6.43621e-11	377.001	0.490478	up
chr1	DISC1	E034	1.56463e-13	2.77717e-10	266.461	0.490862	up
chr21	PRMT2	E002	4.8765e-05	0.0150116	102.553	0.500116	up
chr4	RPL9	E008	2.58424e-17	7.0684e-14	471.814	0.500717	up
chrX	ALG13	E005	5.35211e-08	3.73634e-05	174.835	0.501239	up
chr11	NAALAD2	E019	7.91463e-07	0.000416572	100.634	0.504768	up
chr1	KIF1B	E041	1.66005e-05	0.00591827	121.102	0.506358	up
chr5	SYNPO	E006	5.14807e-07	0.000285362	108.134	0.510628	up
chr18	ZNF397	E006	4.86358e-05	0.0149995	85.2549	0.511021	up
chr12	FAM60A	E007	6.54624e-09	5.42185e-06	197.918	0.511169	up
chr4	RPL34	E008	3.04606e-11	3.6828e-08	268.659	0.512367	up
chr1	SRGAP2	E020	1.00782e-12	1.51488e-09	335.807	0.515591	up
chr6	GNL1	E001	6.98598e-60	1.66513e-55	1398.09	0.517993	up
chr7	POLD2	E011	2.01075e-13	3.38876e-10	324.293	0.52108	up
chr14	MRPL52	E002	5.023e-05	0.0154058	88.6289	0.530862	up
chr1	FDPS	E004	3.92768e-07	0.000220647	142.499	0.534704	up
chrX	SEPT6	E003	3.56965e-18	1.16781e-14	392.22	0.542586	up
chr1	AK2	E002	2.63327e-103	1.59615e-98	2430.92	0.559921	up
chrX	ALG13	E002	5.21985e-08	3.65932e-05	139.553	0.570703	up
chr7	ZDHHC4	E004	1.41098e-05	0.00511779	87.8747	0.572098	up
chr6	QKI	E011	2.86997e-103	1.59615e-98	1422.77	0.579502	up
chr3	GLB1	E016	9.06192e-06	0.00351617	88.8448	0.583515	up
chr2	ATL2	E002	2.13408e-18	7.74052e-15	319.986	0.587962	up
chr10	ADD3	E015	3.61771e-06	0.00164023	96.6168	0.590941	up
chr3	SGOL1	E001	5.16834e-05	0.0157071	73.9133	0.604991	up
chr6	HBS1L	E015	2.10389e-10	2.22169e-07	166.534	0.609942	up
chr3	RPL32	E005	3.03403e-06	0.00140227	92.6727	0.624455	up
chrX	ALG13	E003	5.22452e-06	0.00223512	84.5286	0.625517	up
chr19	CIRBP	E002	4.189e-07	0.000233753	103.567	0.635645	up
chr5	TRAPPC13	E002	6.94049e-09	5.70443e-06	113.489	0.655312	up
chr17	GOSR2	E006	2.2672e-15	4.84969e-12	195.615	0.66353	up
chr19	ZNF568	E012	7.45772e-11	8.46462e-08	121.967	0.667618	up
chr6	BRD2	E001	3.08783e-07	0.00017951	90.4798	0.677832	up
chr2	TMEM177	E003	0.0001141	0.0302179	48.1278	0.695938	up
chr7	GTF2I	E035	3.56646e-07	0.000202399	83.9695	0.69625	up
chr2	GAD1	E013	8.12504e-05	0.0227456	49.9817	0.713283	up
chr21	TTC3	E002	2.00191e-05	0.00698771	53.3878	0.731591	up
chrX	ALG13	E009	1.69449e-35	1.8848e-31	390.064	0.741636	up
chr19	MRPS12	E004	1.10035e-05	0.00416304	55.3793	0.748708	up
chr14	KIAA0391	E003	5.70177e-08	3.91491e-05	81.4217	0.751708	up
chr10	P4HA1	E009	3.40505e-09	3.05442e-06	91.8549	0.775615	up
chr4	CEP44	E015	1.0485e-06	0.000543289	63.1994	0.782752	up
chr18	ZNF397	E007	2.02136e-08	1.54705e-05	77.1952	0.787675	up
chr2	MTIF2	E017	1.46571e-05	0.00530476	49.3119	0.791733	up
chr1	MAPKAPK2	E010	1.24122e-09	1.19707e-06	97.479	0.797141	up
chr2	BCS1L	E002	7.90878e-11	8.91592e-08	93.2773	0.822365	up
chr12	MAP3K12	E011	4.75249e-05	0.0147113	38.9315	0.8227	up
chr3	ARPC4	E029	7.63008e-07	0.000405996	55.8433	0.827966	up
chr14	MRPL52	E003	1.42317e-13	2.55325e-10	126.83	0.835199	up
chr21	LSS	E001	4.48119e-05	0.0140276	37.4702	0.842218	up
chr22	SNU13	E003	1.29158e-12	1.92407e-09	108.474	0.891733	up
chr9	EPB41L4B	E001	9.49133e-05	0.0260033	27.7578	0.901842	up
chr3	EIF	E011	2.35532e-05	0.00803636	32.1163	0.904215	up
chr1	GLUL	E007	1.64489e-08	1.28246e-05	63.0407	0.905479	up
chrX	BEX2	E004	4.07256e-08	2.87921e-05	60.9695	0.917886	up
chr2	RAPH1	E002	2.59985e-08	1.91937e-05	64.8991	0.944436	up
chr2	MFF	E003	3.57025e-05	0.0115667	45.1773	0.950455	up
chr7	CROT	E006	5.59067e-06	0.0023645	34.1396	0.954994	up
chr3	FLNB	E026	6.76335e-05	0.0197626	26.4395	1.0098	up
chrX	CUL4B	E023	0.000193734	0.0474653	24.4344	1.04763	up
chr7	GGCT	E002	2.06823e-10	2.19795e-07	61.2189	1.08569	up
chr2	RTN4	E008	3.82561e-17	1.01316e-13	102.745	1.12321	up
chr14	PAPOLA	E008	1.96968e-27	1.1737e-23	153.962	1.17422	up
chr1	DCAF8	E011	3.29612e-07	0.000189637	31.5471	1.20386	up
chr3	PVRL3	E013	4.28996e-32	3.40841e-28	352.383	1.21854	up
chr8	FAM49B	E011	8.39729e-06	0.00330439	23.4289	1.28926	up
chr8	ENY2	E005	2.04332e-07	0.000125339	27.902	1.29449	up
chr5	SRP19	E007	7.25476e-32	5.04348e-28	146.561	1.29518	up
chr17	SPOP	E011	1.61982e-07	0.000100928	31.5542	1.31058	up
chr3	PVRL3	E010	6.61534e-15	1.39445e-11	69.14	1.33066	up
chr3	PVRL3	E011	2.22315e-13	3.70927e-10	57.0626	1.39553	up
chr20	NPEPL1	E024	3.86372e-05	0.0123971	14.2917	1.54006	up
chr7	NRF1	E002	1.78493e-06	0.000875912	20.2113	1.57612	up
chr13	COMMD6	E002	5.45874e-07	0.000299597	22.3649	1.66861	up
chr3	PVRL3	E012	3.44039e-18	1.14804e-14	61.2313	1.67386	up
chr8	SLC39A14	E005	9.41943e-06	0.00362121	10.9306	1.74906	up
chr7	MET	E010	1.36006e-06	0.000689733	13.8013	2.25277	up

## Sheet: S2b PUF60-act
Gene	Exon	Terminal 100 nt of the preceding intron
UBN1	GTCTTCTGGCTGGCTTGCACTCCAGCCCGCCCCATGCAGCGCCTCTCCCACACGCTGCGGTGCCCACCCATATCCCGCAGAGTCTGCCAG	ctggcaggttatcgggggcttttggctgctggagctgctttcctgttcctgtcttcaatgtgtgtgttttgttcttttctcccctcctgttttctctcag
MARK3	GCTTCCAACTGAATATGAGAGGAACGGGAGATATGAGGGCTCAAG	cattttatggtgttggtgttggtattggtggtcatgtactggcatgtaagatttcttttctctttccctcttctctctgcttctacattctgttattgag
APBB2	AAACAGCCATGGAGTGATTTTGCTGTTCTGAATGGGGGAAAGATTAATAGTGACATTTGGAAG	tcaatgctaacaacagtgtcttgtgttttttttttttcttttcttttctttttctttaaatcaatgtgcttttttcctatgtgaataattatatgtctag
EPS15L1	CCCCCACCTTCTGGCCCTTTCACCTCCTCCTTGGGAGGGGCAGGATTCTCAGATGACCCCTTTAAAAGTAAACAGGACACTCCTGCTCTGCCTCCGAAGAAACCTGCTCCTCCACGGCCTAAACCGCCCAGCG	ccttgccagggcccttggagcatgagcgtctgttcagtggacatccgtcacctttgttttaacaactatttttgcctctctttcatgtcctctcttacag
HIRA	GGTTTGAATACCGACTTCGAGAAATATGCAAGGACTTACTGGGTCCGGTTCACTACTCCACTGGAAGCCAGTGGGAGTCAACAGTAGTG	agacacaacaacatattcttgattttatttctttttgtaatgtgttcctatttctgttttgttttttgttgttgttgtttgtttgtttttctgtaattag
MFF	TGTGACACCATCGCCACAACAGGCTCGGGTCTGTCCTCCCCATATGTTACCTGAAGATGGAGCTAATCTTTCCTCTGCTCGTGGCATTTTGTCGCTTATCCAGTCTTCTACTCGTAGGGCATACCAGCAGATCTTGGATGTGCTGGATGAAAATCGCAG	aagaacactaagaaaattaagataaagactgctcagctgaagttttataaaaatctgacttgagtgtttttctcttcatttgctgtgcttgtgtaaacag
ZNF138	GGACCACTGACATTTATGGATGTGGCCATAGAGTTCTCTTTGGAGGAGTGGCAGTGCCTGGACACTGCACAGCGGAATGTATATAGGCATGTGATGTTAGAGAACTACAGAAACCTGGTTTTCTTGG	gttttccttactgtcttattttaccttgagtcaaatttaaaattctgcccatggctacttggttaatgtgtgtgtgtgtttgtgtgtgcgtgtttttcag
UBE2F	ATGAGGGTTACTACCAGGGTGGAAAATTTCAGTTTGAAACTGAAGTTCCCGATGCGTACAACATGGTG	attctctgtatttgccatatcctaacagagtgtttgctttttgtttccttttttttttaatttaaaggatttttttgttttgttttgtgttttttgatag
ARHGAP44	TTTCAAAGAAGCTGGCACCGATTCCACCCAAGGTCCCCTTTGGCCAGCCGGGGGCTATGGCAGACCAGTCCGCTGGCCAGCCGTCCCCAGTCAGCCTGTCCCCCACCCCGCCCAGCACCCCGTCACCCTATGGACTGAGCTACCCTCAGGGGTACTCCTTGGCCTCGGGCCAGCTCTCCCCAGCTGCAGCTCCTCCCCTGGCCTCTCCTTCTGTCTTTACAAGCACTTTGAGCAAATCGCGGCCCACTCCTAAGCCGCGACAGAGACCTACTCTGCCGCCTCCTCAGCCTCCCACAGTAAACCTCTCGGCCTCTAGTCCACAGTCCACGGAGGCCCCCATGCTAGATGGCATGTCCCCTGGGGAAAGCATGTCTACAG	ggggacagctttgaacgctgaagggtgtgtgaacaggccccacaagtggcttcattcaacaactttgtgttttgttgttgtgttgtgttttctctttcag
CDC25C	AGGAACCCCAAAACGTTGCCTCGATCTTTCGAATCTTAGCAGTGGGGAGATAACTGCCACTCAGCTTACCACTTCTGCAGACCTTGATGAAACTG	aaaaaaaaaaaaaaaaaaaaagaagaggatgacatgatctttgacttttaaggatataataatctaatgggaatttcgatgtactattatgtctcaacag
NPHP3	ATCATTGATCACTCAGGAGATCCTGCAGAAGGAGTATATAAAACTTATATTTGTGTAGAAAAGATTATTAAACAG	ttagaatagttcctgtcacataagcagtataaaagtatttaccaccacttccttctgatattatggtttttctcattgttcttaaatgatttttatctag
EIF4H	GAATGGGTAGCTCTCGAGAATCTAGAGGTGGATGGGATTCCCGGGATGACTTCAATTCTG	ttccatcacttgagttgtatgtcttccaaatgaatttttccatgtttgcgcagcaaggtaatgacacgacctcaactttatcttttttgtgtatcctcag
ODF2L	GCAAATACTTTGAAAGCAAACCGTTTTTCCCAATCAGTAAAAGTAGTACATGAACGACTACAGATCCAAATTCATAAAAGGGAAGCCGAGAACGATAAGTTGAAAGAATATGTAAAG	gtttagattgtgcctaaatcagggtaaaattaaagatattgggctggggatacagcaaataatatggatttttttggttttctctttctctttgttacag
TBL1X	GAGCCCTGGCCTCCTTGCAGAAACATCGAGGTGACATGTAGCATGACCGAGCTCGCTGGCGCCTCTTCATCGTGCTGCCACCGCCCTGCAGGAAGAGGGGCCATGCAGTCAGTCTTGCACCACTTTCAACGTTTGCGAGGGAGAG	tgggcaccagaagtcttagccagacggatgcagcggattctgtggtgaaacacaaatgacagaggtgctccctgccttctgtgttctggttttccaccag
MFF	ACCTGTGTTGCGTGGTGGGTCTGCTGCCGCCACTTCTAATCCTCATCATGACAACGTCAG	atcctatttgacatttatttgtcttgtttttgcttttattttattacttctctgtttcctgattctgtcttgtgccttctcccgcaaaaacctgccttag
PPM1K	ACATTCCATTATTGTTCCATTGACCTTTCCCTCATCACTGAGTCCTTTGGAGCTGAGTTATGTCAACAGCTGCCTTAATTACTTTGGTCAGAAGTGGTGGGAACCAGGTGAGAAGGAGAGTGCTGCTAAGCTCCCGCCTGCTGCAGGACGACAGGCGGGTGACACCCACGTGCCACAGCTCCACTTCAGAGCCTAGGTGTTCTCGGTTTGACCCAGATGGTAGTGGGAGTCCAGCTACCTGGGACAATTTTGGGATCTGGGATAACCGCATTGATGAGCCAATTCTGCTGCCACCCAGCATTAAGTATGGCAAGCCAATTCCCAAAATCAGCTTGGAAAATGTGGGGTGCGCCTCACAGATTGGCAAACGGAAAGAGAATGAAGATCGGTTTGACTTCG…	ttcaaaatttctgatggtctctctctctctgtctctctccctctcctcctctgcccctctctccctctgtcccctgtgacttgcatcatttttcttgaag
CCDC88A	TGGTTGCACTGAAAAGACTGCCCTTTTTGAGGAACAGACCGAAGGATAAAGACAAAATGAAGGCCTGCTACCGTCGTTCCATGT	catttctgtccttaatttcaacatttaactcccatctgttcttctcccttttttctttcatctccctgtttctgtttttcctcatgctctgacattaaag
CDC25C	GAATCATGACCAGCACCTAATGAAATGTAGCCCA	ctagaatgaaatagaaaaatgttgggatgcaccaatccactgaagaataatcaaacagtatttgggactaacctgacaggcagtttgttttaatctgcag
POLE2	AGAGCACGTTTTCAATATCATAGGAGCATTTGATATTCCACGCTTTGTGTACAATTCAGAAAGAAAAAAATTTCTTCC	aagtgtgttattacaaatacttataatgcaagttatcatgttcacctagagtacttatgttttagtaaatcaggtctgtattttgtgggatgtttttcag
TMEM175	TTTTCGTTAATGGTGACCTTCCCTGATGTGCCTCTGGGCATCTTCTTGTTCTGTGTGTGTGTGATCGCCATTGGGGTCGTGCAG	cgtcccgtggagtggggaggctcaccatggcccagttccaggctctggggcctggtaacctaggatttgggggggtttggttttgtttttgttttaacag
EPB41L2	GAACTGGATAAGGCCCAGGAGGACATACTGAAACATCAGGCTAGCATTAGTGAACTCAAGCGCAATTTTATGGAATCCACACCTGAGCCGCGCCCTAATGAATGGGAAAAACGACGTATCACACCTCTGTCCCTACAGACACAAGGG	atcgtaagtttgctttgtcttattttttggttttatttttgtcctactgggttttttccttttggatttttcccccctttgttacgttacatattgctag
APLP2	ACACTCAGCCGGAGTTGTACCACCCAATGAAAAAAG	agagaaattctaagatagaaattttaaaagaagccattttcttttttaatctccttttgtgctattttattttgttttttattgttttcctttctgctag
RFWD2	CAACTGGAACAGATCCAGAAGGAGCTAAGTGTTTTGGAAGAGGATATTAAGAGAGTGGAA	tattttcctaatgtaaatttattttatgatcatggtgatgccattttggtttggcttaggcttttttttttttgtctttctctctctatttaatctgcag
SMPD4	CTGGAGGTTCTGCACTACCGACTCAGTGTCTCCAGCGCCCTCTACAGCCCCGCCCAACCCAGCCTCCAGGCCCTCCACGCCTACCAA	tccccctcccgtgtctggtcctatctctccccttccccaccccattctcttgtcctctgctcttcggcctcttccggcatctctctgtttcttatctcag
TARBP1	ACTTGTTCAGGATGTACAGACCTTCATAGAAAACCTTGGACATGACTGTGCGGCAAATATTGTTATGGAAAA	attaaaagaatataaattattagttaactttaaccttggggatttaattttttttctatttaaaacctgttgttctttatcaaatgttttttatggaaag
TMEM241	TTTAATCCAGATGGATATTTTTGGGCTATAATTCACTTACTCTGTGTAG	ttggcactgagcattgatgacaggttttctgatggccacactggattccatttgccttgcacttatagccattttttctttttttaattttgtgtttcag
NF2	CCTCAAGCCCAAGGCAGAAGACCTATCTGCATTTGAGCCCTCAAA	gatttcaggcctatccaagcattttgcagatggcacttatggcattgttgatatcacagggtatgtttttgtttttcttcattttattttgctggtttag
TPD52L1	TTACTCCATTCGCCATTCCATAAGTATGCCTGCTATGAG	gaattgctgttttagaactacgaatagggagtttttcatgtacttatgtgtgctctcttcttttttcttttttcccctttaatctgcttttgctctgaag
IFI27L1	GCAGGGCTGCTGTAGCAGCTGTGGTCGGAGGAG	aatagcaaagttgaatttgagatgggggtatcagagagtacccactcccataggtttgtgtttgtttgtttgttgttgttgttgttgtttttgtctccag
ZNF100	GGGCCATTGACGTTTAGGGATGTGGCCATAGAATTCTCTCTGGAGGAGTGGCAATGCCTGGACAGTGCTCAGCAGGGTTTGTATAGGAAAGTGATGTTAGAGAACTACAGAAACCTGGTCTTCTTGG	caattctctttgctctgtcatttcattttaattcaaataataaattctgcccatggccacttggtaaatatatgtgtgtctctgtgcttgtgcttttcag
CDC25C	GCACAGCTTCTTTGTAGCACTCCGAATGGTTTGGACCGTGGCCATAGAAAGAGAGATGCAATGTGTAGTTCATCTGCAAATAAAGAAAAT	tttttgggttttgttttgcttttcaggtgggaggcagagggtttccattgcacctgtggcttgaggatgctggacgttctcagcaaactctcttttttag
LSM14A	AAAACCACAGCTTTTGGACCCTAAAAGGTCTGGATTGATCGTACTGCTTTCTGAAAG	ataatgctctctctcctctccccctttcattttctcctttctccctctcctgtccccatctctttctctttttttttttttttttttttttacctttcag
PTPRD	TTCCAGGGAAACCTCGGCTTGTGATTAACCACACTCAGATGAATACTGCTCTTATTCAGTGGCACCCTCCGGTGGACACATTTGGACCTCTTCAGGGCTACCGTCTAAAATTTGGCCGCAAGGATATGGAGCCACTTACTACTCTTGAGTTCTCTGAAAAAGAAGATCACTTTACAGCTACAGACATCCACAAGGGAGCATCATACGTCTTCAGGCTCTCAGCCAGAAACAAAGTGGGCTTTGGGGAGGAGATGGTGAAGGAGATTTCCATTCCAGAAGAAGTACCAACTGGATTCCCTCAAAACCTTCACTCAGAAGGCACCACTTCAACCTCCGTCCAGTTATCTTGGCAACCACCTGTCCTGGCAGAGAGAAATGGCATTATCACCAAGTATACCC…	aaatgggaataccagtagagtggaactccctcatttggcaatgactgaaatgtgaacgttcagattggttggtcttaccactccatcccatgtgctccag
EPB41L2	AAAAATTCCTTGAGAGTAGAAGGGGATAATATTTATGTCAGACATAGCAATTTAATGTTGGAG	atgtcttagactgtcgaactctgggtcattttggtgcttgctgattgatacacttatgtttatttgccttttcccccctgtgtgtgatttaatttcacag
PXK	AAGTCAAAACGATCTGCTCTTGAAAATAGTGAAGAGCATTCAGCGAAGTACAGCAACTCCAATAATTCAG	atggtatgcctggaaaatatttttattctaactcccagcttcactgtgtttattctttgctttcctctccctccctcccccttttcttttattcttaaag
WNK1	CTTCCAGTTTCCCAGCCAGTACCAACTATCCAAGGCGAACCTCAGATCCCAGTTGCGACACAACCCTCGGTTGTTCCAGTCCACTCTGGTGCTCATTTCCTTCCAGTGGGACAGCCGCTCCCTACTCCCTTGCTCCCTCAGTACCCTGTCTCTCAGATTCCCATATCAACTCCTCATGTGTCTACGGCTCAGACAGGTTTCTCATCCCTTCCCATCACAATGGCAGCTGGCATTACTCAGCCTCTGCTCACGTTGGCTTCATCTGCTACAACAGCTGCGATCCCGGGGGTATCAACTGTGGTTCCTAGTCAGCTTCCAACCCTTCTGCAGCCTGTGACTCAGCTGCCAAGTCAGGTTCACCCACAGCTCCTACAACCAGCAGTTCAGTCCATGGGAATA…	ctttttggctaatacataaatcttgcttttggcagccttgcttttttttttttttttttttttttaagcctgtctgttttgtttttctttaccttcccag
PKM2	ATAGCTCGTGAGGCTGAGGCAGCCATGTTCCACCGCAAGCTGTTTGAAGAACTTGTGCGAGCCTCAAGTCACTCCACAGACCTCATGGAAGCCATGGCCATGGGCAGCGTGGAGGCTTCTTATAAGTGTTTAGCAGCAGCTTTGATAGTTCTGACGGAGTCTGGCAG	ctctctgataaattccccattctgtcttcccatgtgttgtgtctcgtttttttcctcctccttccctcttccttgccccctcttcccctaaaccttacag
DMKN	GGCTTCAGAGGACAGGGAGTTTCCAGCAACATGAGG	taggattcttagaggaatcatattaaatcaatacattaattttcgggggtggcctcaggatcttcagcaggggtctgtgtttctttgtctcaccctgcag
ATP5C1	GGATTAATGAAAATCAAGTTCCATCCTCAGACAAGAG	tgactttttttcattggaaagcatatgtgattaactagcatggattgcttcttgacctgcttgttttgtgtttgtctttttcttctaatataataaccag
B4GALT3	CAGTAACCCTCCTCCCCACCCCCGCTAGAAGAGGGGAAAGGTAGAAAAGGTAGAGGACGCCACCCCCACCCTACTCTCCGCCGAGCTCCGGGGCTGTTCGCTTACAGCCCCCAGGTGGTCACGGTCCCTGCACCTGAGGAGTTGGCACCCAGGCACATGAAGAATAGAAGGAGCCTGTTTCCTACTTCGCCCTGG	tttaaccccctccacagcgcggaccacgcccctctaggtgagcccttccagccacccctgactgtctctgcccctgctctccctctccctttctcttcag
TUSC3	TGATCTGGACTTTGAGTGAGAAGATGTGATTTGGACCATGGCACTTAAAAACTCTATAACCTCAG	atgtagtgctaaatcttgtaataatattgtacaaatggaaattcaatcttaaggattattttttccatattgttgtatttcattgtggtgtattggaaag
PXK	CAGGATCTGGGGCCAGCTCACCTCTCACGTCCCCGTCATCGCCAACTCCACCCTCTACATCAG	gccaaatgtagattctcagacagcagtgggtcccagcctgggccaaattccaaatgtctttcgttggtccccatgagggtttctctgtgttttatcttag
MTA1	CCCTGTCAGTCTGCTATAAGGCCGGACCGGGGGCGGACAACGGCGAGGAAG	tgccccctggcggcacagccctcggtccgggccctgggcagggagcaggccgccaccctgtgctgaccgtgctgccgggtgctgtctgtctgttatatag
EPS15L1	GTAAAAGTACACCTGTAAGCCAGCTTGGTTCCGCAGACTTTCCCGAGGCCCCCGATCCATTCCAGCCACTCGGGGCTGACAGCGGCGACCCGTTCCAAAGTAAAAAGGGGTTTGGGGACCCGTTTAGTGGAAAAGACCCATTTGTCCCCTCCTCTGCAGCTAAACCTTCTAAGGCCTCTGCCTCGGGCTTTGCAGACTTCACCTCT	agaagcgccccgggcttgtgcccaccagcattctgctctgtccgggtgagtaactcatatttctttctttctccttttttttttctcctaaactttccag
TPD52L1	GAATTCTCCTACTTTCAAATCATTTGAGGAGAGGGTTGAGACAACTGTCACAAGCCTCAAG	ggcagaggccgtgtttacagatatgagcagaaaaccaaacagcatggttgctaagacagctaggcctttggagctgacctctctctttttgttattttag
GANAB	TTTCTCGGATAAGGTTAATCTCACGCTTGGTAGCATATGGGATAAGATCAAGAACCTTTTCTCTAG	ctctggaagtttgtcgactgaaactcacttttatgtttctgtttttgtgttggttttgtgcctctttttccccttccctacccatctcctcctgccccag
OGDH	ATACGAGGGCACCATGTAGCACAGCTGGACCCCCTGGGGATTTTGGATGCTGATCTGGACTCCTCCGTGCCCGCTGACATTATCTCATCCACAGACAAACTTG	taattttaatgtaattttactttttttttaccccttccctctttttttttcttctgtccttttgtgtgtgtccttccctctcatcgttggccactcatag
RXRB	ACTCCCGAAGCCCAGACAGCTCCTCCCCAAATCCCCTTCCCCAGGGAGTCCCTCCCCCTTCTCCTCCTGGGCCACCCCTACCCCCTTCAACAGCTCCATCCCTTGGAGGCTCTGGGGCCCCACCCCCACCCCCGATGCCACCACCCCCACTGGGCTCTCCCTTTCCAGTCATCAGTTCTTCCATGGGGTCCCCTGGTCTGCCCCCTCCAGCTCCCCCAGGATTCTCCGGGCCTGTCAGCAGCCCCCAG	gagaattaaagtctctagttggatgtttgaagactcattttctttttttgtctcttctgtctcttgtgtgtctgtgtgcctgtacatacccctccctcag
GPR98	GGACTTTATGTTTTCATGGTTTATTTCATTTTACACAACCAAATGTGTTGCCCTATGAAGGCCAGTTACACTGTGGAAATGAATGGGCATCCTGGACCCAGCACAGCCTTTTTCACGCCCGGGAGTGGAATGCCTCCTGCTGGAGGGGAAATCAGCAAGTCCACCCAGAATCTCATCGGTGCTATGGAGGAG	acaaccatgtttattcttcagctacggtagcaggactgactttgacatgctgatgttctttttctttttcttttcttttcttttttttttttttttgcag
EPB41	AAGCTTGCAGAAAAAACTGAAGATCTGATAAGAATGAGGAAG	ctcccttttccttaaaaaaattataaaatgaaggttcaaacaaacttcaatgagcaacattttatcatttttctttcttttttaaattatggcaaaacag
RHOT1	CCATGCCCGGTTACGCTGTATGTGCACCTGCAACAGGTGTACATTTTGCATCTGTCAGAACTTCCTCAACTCAGACTTGCTGCAATCTGTAAAGAACAAAATCTTCACTGCAGTTCTTAACAG	tgcttatgcctaagtcttttttttttaagttggcacaccctgacttgtgccatatttgtaagtaagaactcaactcctgtccttctgtgtgttttcgcag
ZFAND6	GAATGAATCTGAAGTCTGCTGCAGTAAAACACAGAAGGCTTTAAAATGTTTTCTTGCATAAAATTCAAAACTTTTAAGTAGCTGCTTATGAGAATAGGGAAGGCAGAAAGCTAATGTCTGTCTCAAGATACAGGACAGCTGTTTGCTCATCAACCTCAACTGT	agctataatagcgaaagcactccttaaaattttaggtggttaaaatgtggtacgtaaattttatatgtctcaactctgtttcatgttaaatgtgttacag
DMKN	GAAATAAGCAAAGAGGGCAATCGCCTCCTTGGAGGCTCTGGAGACAATTATAGG	ccgattcaggaatccctcgccgacaccctgcttccttgccctctcgtccccctgcccgcctgcctccccatcaactcctctccgttttctgtctccctag
DLGAP5	GTGGGATCTTGCTATGTTGCTCGGGCTGGTCTTGAAGTCCTGGGTTCAAGTGATCCTACCACCTCAGCCTCCCGAGTAGCTGGGACTACAG	gaaataagatctactggaaagtagcataatcattgttgtttataattttattgttatatagggaaaatgtttacgtgtttcttgtttgtttgtttttgag
PPHLN1	GATGGCTACAATAGACTAGTTAATATTGTGCCAAAGAAACCACCACTGCTAGACAGACCTGGTGAAGGAAGCTACAATAGATATTACAGTCATGTTGATTACCGAGACTATGACGAGGGCCGCAGTTTTTCTCATGATCGAAGAAGTGGTCCACCTCACAGAGGA	cattcgattaagggtaagaactcctgtgctttttaaaaacctttccaaaaccaaatagagaaattagtcatttgtatatatttctttttgtctgttttag
ABI1	TTTCTATTGCTCCACCCCCTCCCCCTATGCCTCAGTTGACTCCACAGATACCTCTCACAGGCTTCGTGGCCAGGGTGCAGGAAAACA	cttatgtttgtggtccttgtaactgacttctgctttttgtttgtttccttttctttcctttatctgttttacttcccccatactgtgttgttgctaccag
NVL	TACCTTACCAGTAACAAATGTGGCAAATATGTGGACATTGGAGTCTTAGCGTCTGATTTACAAAGAGTGTACAG	tatcttaaagtataatgtgttcagatagctcaatctgttgattaaaatcactgagtttgaaatattgggtgttttgtatttgttatattttctgttttag
SLIT2	CTAAAGAACAGTATTTCATTCCAG	attgcagtaactttagtccattcttaatctaatataactcatatctctgcttgctgacattcaggtgcatcttctattttttgtctctttttttatttag
EDC3	GGTCTTGCTGTGTTGCCCAGCCTGGTCTTGAATTCCTGGACTCAAGTGATGCTCCTGCCTTGGCTTCCCAAACTCCTGGAATTACAACT	agagaactatctagagtttgattaatccctagagctggactctttcagacttagtgtttctaatggggcatactgttttttgtttttttttttgagacag
DGUOK	GTTTGTTTGAAGAGACTGTACCAGAGGGCCAGGGAGGAGGAGAAAGGAATTGAGCTGGCCTATCTAGAGCAGCTGCATGGCCAACACGAAGCCTGGCTTATTCACAAGACAACGAA	ccaagatagacattatgggtgggcctcagagcccccgaagactgcattgtagcagccaaaacagcaaagagctcatcagggcttggggactgtcttttag
VPS37A	ATTGCTTCCTCCACAGTTTCCTCAGGAAAAACCAGTGATCAGTGTTTATCCACCAATACGACATCACTTAATGGATAAACAAGGAGTGTATGTTACCTCTCCATTAGTAAACAAT	aatttaatttacttttaaatagctttgttttaagattttgaccatataatgtacctttgttatctttgtttttgtttttcatctgttctacctctaccag
CENPK	GGAACAACGGTGGTTGGATGAACAGCAACAGATAATGGAATCTCTTAATGTACTACACAGTGAATTGAAAAATAAGGTTGAAACATTTTCTGAATCAAG	Ggtttgtttatgttacaattactattaatcattcatatatattaagtgacatttaaagttttatttagatattgcttgtattgtttttccatgtcgaaag
DZIP1	AACAGGCATTCTCGTCGCACATACTGGAACCAATAGAAGAACTTTCAGAGGAAGAAAAAG	aaataccatggaatgatatctttcaaaatcatttgaaaggaaactaatgtaactttgctgttgtcctgtttgtactgttcttatttttccttgttaatag
CWF19L1	AAACCATATCATTCTACAGGAAAATGCACAGCATGCCACCCGGTTTATAGCTCTGGCAAATGTTGGAAATCCAGAAAAGAAAAAG	acctctgctctttttatggccccatagagtccacatattttgtcattgcaaatcaaaagtaaaattgtttgcaattttttgtctctcaaatatgttgtag
DGUOK	GTATATCTTTGCAAAGAATCTTTTTGAAAATGGTTCCCTCAGTGACATCGAGTGGCATATCTATCAGGACTGGCATTCTTTTCTCCTGTGGGAGTTTGCCAGCCGGATCACATTACATGGCTTCATCTACCTCCAGGCTTCTCCCCAG	caagttggttattgatttttctgcttctctctctctctcgtgcctttcattccatttcccattctcctgccctccccattcccatcccacttccaaccag
RBPJ	TCATTGAAATTATGAGACTATCATTCAAATGGAAGCATTATAGTTCTTCGGAACCATTATGATCTCAAAACGAAAGGAGAATGATACAGATACACTGGCTGAGGTGTTTTGAGGTGCATCGAAGTGTTCCAAGCTGTGACTTACCTTAACATGTTCTTGAAGTACCATGGCGTGGATTAAAAG	agcttttttgtttttcttagtcatggcagcagttaacacagtgcactagcagtttaacataccaacacttaaggccttattttttgtttttgtttttaag
EPB41L1	AGAGCAGGGCTGAGGGAGGGCTCCGAGGAGAAAGTCAAACCACCACGTCCCCGGGCCCCAGAGAGTGACACAGGCGATGAGGACCAGGACCAGGAGAGGGACACGGTGTTCCTGAAGGACAACCACCTGGCCATTGAGCGCAAGTGCTCCAGCATCACGGTCAGCTCTACGTCTAGCCTGGAGGCTGAGGTGGACTTCACGGTCATTGGTGACTACCATGGCAGCGCCTTCGAAGACTTCTCCCGCAGCCTGCCTGAGCTCGACCGGGACAAAAGCGACTCGGACACTGAGGGCCTGCTGTTCTCCCGGGATCTCAACAAGGGGGCCCCCAGCCAGGATGATGAGTCTGGGGGCATTGAGGACAGCCCGGATCGAGGGGCCTGCTCCACCCCGGATATG…	cacagccccgagatttctcctgacattcaccatcttgatttctctttctctctctctccccaccccacatccccattcttttgattttatctggccatag
NONO	AGGCCCAGTATTTAGGCGACAGTGAATTTATTACTCTGAAGAGGGTTCTGCACATATTTCCAAATTATATTGGTGGTCATCAGAAGTAGGTGATAGGAAGAAATACTTCTCAAG	cgtgttttctctcaaaattcttcatcaggattattagtctcagggacacaagtagacagtaatctttgctgctgatcttcgtgctgtgttctcttttcag
ACP1	TGGGTCATTGACAGCGGTGCTGTTTCTGACTGGAACGTGGGCCGGTCCCCAGACCCAAGAGCTGTGAGCTGCCTAAGAAATCATGGCATTCACACAGCCCATAAAGCAAGACAG	accgagggcagagctgcatgaagaggcacggcattcccatgagccacgttgcccggcaggtaccgtccttggacttgaagttgtgtgttttgtgtttcag
RBM23	TTATAGGTATGGACACAGTAAGAGTCCTCATTTCAGAGAGAAGAGCCCAGTCAG	aatgagatgaagtactggaatctggttttctcaccatggaagacccagcattggaccaatgagaataaggtttcaccttttgtttttctctattctttag
SLC25A26	GCTGGTGGGGTAGCAGGTGTTTCTGTTGACTTGATATTATTTCCTCTGGATACCATTAAAACCAGGCTGCAGAGTCCCCAAGGATTTAGTAAGGCTGGTGGTTTTCATGGAATATATGCTGGCGTTCCTTCTGCTGCTATTGGATCCTTTCCTAATG	gctttaaagactgtcttcctatcttcgcccccaagtggccgagagcttattttgttgtaaccttttttttttctttttcttccctctttttttttcaaag
OS9	AGGAGGATCCTGAGCACAGAGTCCGGGTCCGGGTCACCAAGCTCCGTCTCGGAGGCCCTAATCAGGATCTGACTGTCCTCGAGATGAAACGGGAAAACCCACAGCTGAAACAAATCGAGGGGCTGGTGAAGGAGCTGCTGGAGAGGGAGGGACTCACAGCTGCAG	gccaaagccaactgatgttttagggggagatgacccccacacccctaaccctggagtcacgcctctgctttgtgtttccctgtgtgtctccccctctaag
ZDHHC6	CTCTCCTTTGGGTGGAACACAGTGAAGATCGACATGAGTGCAGCCCGGAGAGATCCTCTTCCAATTGTTCCATTTGGATTAGCTGCATTTGCTACCACCTTGTTTGCCTTGGGATTAGCTTTAGGAACAACCATAGCTGTTGGGATGTTGTTTTTTATCCAG	gttgttatctctttgatcaagttgttttacgtgtcacagtagagtctgaccagttaccataaccaaacattttgtgcgtgtgctattgttgctgcgatag
ST5	GTCTCAGTCAGTCTCTCCACCTCCAGTTCTCTCCCCACCAAGGAGTCCCATCTACCCGCTCAGTGATAGTGAAACCTCAGCCTGCAGGTACCCCAGCCACTCCAGCTCCCGGGTGCTCCTCAAGGACCGGCACCCCCCAGCTCCTTCACCCCAGAATCCTCAAGATCCCTCCCCAGATACTTCCCCACCCACCTGTCCCTTCAAGACCGCCAGCTTCGGTTATTTGGACAGAAGCCCTTCGGCGTGCAAGAGAGACGCCCAAAAGGAAAGTGTCCAAGGCGCAGCCCAGGATGTAGCAGGGGTCGCTGCCTGCCTCCCCCTTGCCCAGAGCACGCCATTCCCGGGGCCAGCAGCTGGCCCCCGGGGCGTCTTGCTGACCCGTACCGGTACCCGCGCCCA…	aaagatgctgagttctgtaagaataaaacaggatgccactggttggtcagccactcactgccattttcttttcttttcctttgttttgttttgcccccag
MED31	TTCTTGCCCAAAGAGGTTACTTCAAAGACAAAGCTTTTGTTAATTATCTTAAATACTTGCTTTACTGGAAAGACCCAGAATATGCCAAGTATCTAAA	ggtgggggtgttatgtaaatagatcctttatattaggggtaacaaatcacagtttaaggattggtttgacctacagatttttttttttaatgcttttcag
TSPAN5	GGAGTTCTGTCCAACATCTCTTCCATCACCGATCTCGGCGGCTTTGACCCAGTTTGGCTCTTCCTTGTGGTGGGAGGAGTGATGTTCATTTTGGGATTTGCAGGGTGCATTGGAGCGCTACGGGAAAACACTTTCCTTCTCAAGTTT	ttttctttgggaggggaaaggacaaatgcaataatctttacatgttggaaaactgaccccacatccccgtgccttgttgtgtgttcttttctgctcccag
PTS	TTGTGGTGACAGTACATGGAGAG	ttatgttgccaacttgtgcttgtatgttgctaacttgtgcttggatgttgatctgttgaaagtcatgctgttttttttgtattttgttttctttccatag
APOPT1	GAAAAAGAAGAATTTATTCACTCAAGACTAAAAACTAAAGGCCTGGGCCTGAGAACTGAATCAG	ttctccagtacaccgtgagctgtgctctagccaaagaaaaatggaaagacagagaaaggagttctgagagcctttttttttttttttttttttttttaag
MDC1	GTACCCTAGATGAACCATGGGAGGTCCTGGCTACACAGCCATTCTGTCTGAGAGAGTCTGAGGACTCTGAGACCCAGCCTTTTGACACGCACCTTGAGGCCTATGGACCTTGCCTGTCTCCACCTAGGGCAATACCAGGAGACCAACATCCAGAGAGCCCAGTTCACACAGAGCCAATGGGGATTCAAGGCAGAGGGAGGCAGACTGTGGATAAAGTCATGGGTATACCAAAAGAAACAGCAGAGAGGGTGGGCCCTGAGAGAGGGCCATTGGAGAGAGAAACTGAGAAACTGCTACCAGAAAGACAGACAGATGTGACAGGAGAGGAAGAATTAACCAAGGGGAAACAGGACAGAGAACAAAAACAGTTGTTAGCTAGAGACACCCAGAGACAAGAAT…	ctcatcatatttattatgtcaacctgtacttccctttccctcttcctctccctcttttctctccctctccctctctctctcttccttcctccccttccag
PRPSAP2	GAGGAATTTTGTTGTCAGAGAATAAAAGGAGGTTGTCCATAATTGACTTTAAGCAGCAATCAGTAAAACATTGAGCTCTTCAGCTCCGCCTTTCTT	ggaaaagctgggtgtagatgggtcatttattctttgtctaaggattaatcagtccttgttctcgctaatggctctgccatttttctgtgtgttaatccag
RWDD2B	GCGATGTTTTCTCTGGCCTGTATTCTTCCCTTTAAATACCCGGCAGTTCTGCCTGAAATTACTGTCAG	TGACGAAAAAATGgtaattcagttttgcttttagagggattgaaacatgttgagacttaaaacattggttagtgcactttttcttcttctctttaatcag
CSDE1	GTTGTGTGCGCTGTTCCTCACAACTTAGAGAGTAAATCTCCAGCTGCCCCGGGTCAGAGTCCAACAGGGAGTGTATGCTACGAACGTAATGGG	ccctgtatatagtatagaggatattaaaattcagtttatattgcacagtgctgctcctgaaatgattagcaatggaaatttttttttttttgactggtag
TAF11	CTGATCCAGTCCATCACTGGCACCTCTGTGTCTCAGAATGTTGTTATTGCTATGTCTGGTATTTCCAAGGTTTTCGTCGGGGAGGTGGTAGAAGAAG	cacttcagttatcttacctttttctgtgaattacttggtactgtgttccaaagccagtctttgactattgtgatcacggagtctttgtgcttctttcaag
EPB41L3	GCGCTGGCTCAGGCAATTAAAGAGGCCAAAGAGCAGCACCCTGACATGTCAGTGACCAAAGTAGTGGTCCATAAAGAGACAGAGATCACACCAGAAGATGGAGAGGATTGACCAGAG	ttgtggatatagatctagctcataagtctccacctcaccactgatcatgcatgttccacctcctttttgtttctgcccttctgtgatttcccggggatag
THAP5	ATTTCCTCTACATGACAAAGAAAGACTGGAAAAGTGGTTAAAGAATATGAAGCGAGATTCATGGGTTCCCAGTAAATACCAGTTTCTATGTAGTGACCATTTTACTCCTGACTCTCTTGACATCAGATGGGGTATTCGATATTTAAAACAAACTGCAGTTCCAACAATATTTTCTTTGCCTGAAGACAATCAG	tgatgcataggttacccagatatatagggtgggaatttggcaaaattgtaaaaatatagcaaagtttttccttttttcttcttttttttttaaattccag
GINS1	GAGGATGGACTCAGACAAGTTCTGGAGGAGATGAAAGCTTTGTATGAACAAAACCAGTCTGATGT	taaagtatataaatgaaagatacagttcagtattgatagcatattgccacagaattggtggggaaatcagtggatttcaatatcggtttatatgttctag
CLSTN1	AGTTTTCAGGAGTTGAAAATGACAATGAAACTGAGCCTGTGACTGTGGCCTCTGCAG	tgttttatagttggttgcttcaaacctggttttcaaggtccggtttgaagaccctaacctctcagtccttttctattgtctttgtcttgcttttccacag
PARPBP	CACAGTGGAGAATTTACAGTCTCTCTCAGTGATGTTTTATTGACATGGAAATACTTGCTCCATGAGAAATTGAACTTACCAGTTGAAAACATGGACGTGACTGACCATTATGAGGACGTTAGGAAGATTTATGATGATTTCTTGAAGAACAGTAATATGTTAGATCTGATTGATGTTTATCAAAAATGTAGGGCTTTGACTTCTAATTGTGAAAATTATAACACAGTATCTCCT	tttaccaaaatttaatttgtatttcttatctcagttataagttattgaatattctggtacccaactttattttttttttttttggcattatctttttcag
PCSK6	CATTGTGGCGACAAGAACAGTCGCTGCCGGTCGGAAATGAATGTCCAGGCAGCGTGGAAGAGGGGCTACACAGGAAAAAACGTGGTGGTCACCATCCTTGATGATGGCATAGAGAGAAATCACCCTGACCTGGCCCCAAATTAT	cttgcaagcctaagcgcctccctgtggggtgtgcaccgagtgtcagttctgcatctggaatgtccatgtcggggggactttgtgtctttcgtgcttacag
DRAM2	GCATTGCTACCATTTATGTTCGTTATAAGCAAGTTCATGCTCTGAGTCCTGAAGAGAACGTTATCATCAAATTAAACAAGGCTGGCCTTGTACTTGGAATACTGAGTTGTTTAGGACTTTCTATTGTGGCAAACTTCCAG	ctgtgattctggatagcagtgacctttgtgaactcttcattggcaactttatttcttgattatttattactttgttgttttttggattatcttttcccag
BLZF1	ATTATTGGAGGAGCTCTTAGTTTCCTTGCAATGGGGAAGAGAGCAAACTTACTCCCCTAGTGTACAACCCCACAGCACAGCAGAGCTAGCATTAACAAATCACAAGTTGGCAAAAGCAGTAAATTCTCATCTTCTGGGAAATGTTGGCATTAACAATCAAAAAAAGATTCCATCAACAGTTGAATTCTGCAGCACCCCAGCTGAGAAAATGGCTGAAACG	gttatataatttcagaaatatttgtattacctatttactattattaatttttacattttgctctcttactatgtccggtgttcatgtgtgttctatgcag
CHD1L	GGGCCATCGGGTTTTACTTTTCTCCCAAATGACCCAGATGTTGGATATTCTCCAAGACTATATGGATTACAGAG	tttatttataaacttttattgtttggtaaattttgcctgagggaaattgaccttaaataccactagacttggcagtgtttccttttctttttcttgccag
RABEPK	GAAAACACCAGTGGGACTTAGATACCTGCAAGGGCCTCTTGCCCCGGTATGAACATGCTAGCTTCATTCCCTCCTGCACACCTGACCGTATCTGGGTATTTGGAGGTGCCAACCAATCAGGAAATCGAAATTGTCTACAAGTCCTGAATCCTG	atttatgtttatggccctcttctcatgaccctcctcaagtgtgccaaccaatataataattggcagccccaatctaggaactgggtgaaatgttttccag
ZFAND5	GCCCTGAAAAGGAGCCTTTAAAAGTCAATTCTACTCCATTTGGCAAAGAGGGAACTGAAATCTGGAAAGTAAGGACTTGCCCAAGGTCACTGACTTAGTGGCAGACTAGAGACTTGAACTCAGGTCTCCATTCCCAG	ctgcaattttatctttgaagttttttgttaaaatgtttccccacacccccctaaaaaattaaggattctttgtagttgtctcctgttttctatctcccag
PICALM	AATGGCATGCATTTTCCACAATAC	catgtgaactaaaatgctctctgtgtattttctgttgtgtaagtacttgttctaatccagtgttattgcattatgtaattgttctccctgggaaaaacag
CXorf57	TTGAGTCGCTCTTGACAGCTATAAGTGAAGTCAGGAAGGAGATTGAAGACTTGCAGTATAGGGAACAAAAGCGCATTGCAATTCAGGGGATAATTACTGCTATAAAGTATATCCCCCATAGCAGTGCGACTGAAAGTGCCTCAGCATCAGAAACACTTCGG	agtttataattttgtgttgtgaaattacattgcaaatctaattcttatttttatcatttcagttctttaaaacttacaattttcttggacttttttgcag
NAPA	CTGCTGGAAACGCGTTCTGCCAGGCTGCACAGCTGCACCTGCAGCTCCAGAGCAAGCACGACGCAGCCACCTGCTTTGTGGACGCTGGCAACGCATTCAAGAAAGCCGACCCCCAAG	attctcgagagcccgacccacctcccagggcagtgtctctgtggcttcataaagtgtggagccccactgaggccaggactgcccttctcttctgttccag
NDUFV3	ATGTAGTGGAACCAAAGGAGAGGGGCAAGCTCCTAGCCACCCAGACAGCAGCTGAATTGTCTAAAAACTTATCTTCACCCAGTTCTTACCCGCCAGCTGTGAATAAGGGCAGGAAGGTAGCTAGTCCCAGTCCCAGTGGCAGCGTGCTATTCACAGATGAAGGGGTTCCGAAATTTTTGTCAAGAAAGACTTTGGTAGAGTTTCCACAGAAAGTTCTGTCTCCATTCAGAAAACAGGGCTCTGATTCAGAAGCTCGTCAGGTGGGTCGGAAAGTGACGTCGCCTTCGTCTTCATCCTCTTCCAGCTCCTCTGATTCTGAATCTGATGATGAGGCTGACGTTTCAGAGGTCACTCCTCGAGTGGTGAGCAAAGGCAGAGGGGGGCTTCGAAAACCAGAGG…	atactgtcagtaataagtaatgtgtcatgaaatgtctgtaattttgactgagttttaagttgttttgttaaataacattcctctttatgccgtttcccag
PIGP	AAAATCTGAAGGGATCTCGTGTTTGCTGAGTGTTCCGTGTGCCAGCACTAGCCTAGGAGGTTTTAGTCTCTACAAATATTTATACAGCACCAGACGCGATGGCAAAGTGGATAAAGCCTGGTCCCTGCCCTTAAGGAGGTCGTGGTCTTGTGGAGGAGACAGATGG	ccaggggctttttctggcgttcagtgacaagggaagaatacattggttagactgtgcacacatgaactgttgattctttctccctatgtctctttttaag
STYXL1	ATCTTGTGCCTCAAGCAGCCATTGAGTATGGCAGGATCCTGACCCGCCTCACCCACCACCCCGTCTACATCCTGAAAGGGGGCTATGAGCGCTTCTCAGGCACGTACCACTTTCTCCGGACCCAGAAGATCATCTGGATGCCTCAG	ataaaataattgcatttcagaagaaagtggtcatctatcccagctctagaccaatggcagatacacaggagacattcatgtctttggtctccactctcag
HYMAI	CCAATCCGGGGGACCCAGGACATGCCCCAGCTATAGTGATGCAGATTACCTTTCTGCTCCTGAATCGCACCTGTGCCTCAGACTTTCTCCCCTCAGCTTGAGACTGCATGTAAACTGGGATGTGTGAAAGCAGGAAGCAAAGCTAGTGACAGCTGAGAGGTCCATGTCTGGGTAGAACCAGGCCCACGATGCTGCCTCTCCCGTGGTCTGGAGTTCAGCTGCAGGGACTCTGCTGATGTGCCCAGCACCATCGTTCTGTTTGTGCTTAAATGGCACAGCATTTGGTCAGCACATCTGAAAAGGAAGGTGTGAGAAGCAAAGCCCATGGCCACGTTCCCCTGCCAGTTATGTGGCAAGACGTTCCTCACCCTGGAGAAGTTCACGATTCACAATTATTCC…	aacgtgttgattgtgggtagttgattctgaagcggtcagggaggaaaagcattgttttcaaatggctaatgcaagaaaactgttcctcttctctccacag
SLC30A5	ATTAACAAAATATATTGTGTTACTATGTTTCACTAAATTTTTGAAGGCTGTGGGACTTTTCGAATCATATGATCTCCTAAAAGCTGTTCACATTGTTCAGTTCATTTTTATATTAAAACTTGG	ttctgtggtttctgtaatgacctcttgtttaaaaaaccagattgatgagctgcttgtaatttcagtgatactaaaaattgtttctgcttttatttttcag

## Sheet: S2c PUF60-repr
Gene	Exon	Terminal 100 nt of the preceding intron
PRMT2	AGCAGTGTGTGGATTACACTATCACTGGAAAAATACGAATTGAGAAGAAGGAAAAGACTGGAAGATGCAGACCTTGGTTCCTGTTAGTGGAAACACTGTAAGGTCCCAG	acgaatatcacaaaaataagcttcaagtctggatttagaagtgaagcatgcattttaaacaaagaattgctatgcaattttaaaaacacattgatcccag
ADD3	ATGCTGAGCAGGAATTACTCTCAGATGACGCTTCATCTGTTTCACAAATTCAGTCTCAAACTCAGTCACCGCAAAATGTCCCTGAAAAATTAGAAG	tctttgtatacaggcatttgatgtatgcactaacctccctaaaatcatatgctgctttgttttgttttgcatggcttttaactaaactcttatccaacag
SNU13	TTGTCCTGGGACCAAGACAAATTCGCCTAAGATAAGGAGTTACGTAGAAGACAGGGCGTCCTGGTGTACGGGCTGGCCCTGGACGTCACTTCCGCTGGCGGCAGTGGCGTCACTTCCTGCTCTTGGGGGCGGGGCATCCGTGTCCTTGCGGTGCTGGGCAGCAGACCGTCCAAACCGACACGCGTGGTATCCTCGCGGTGTCCGGCAAGAGACTACCAAGACAGACGCTATG	atgtatgaggaagagaaaaataatatggaggtcttcccttgacctcccccaacccccttcctttagagaactcctccatccttcacctaattcttcctag
GLUL	CGGGGATCCTCCCCCAGCCGCAAGTCCACGAAGAAAGCAACGAATGAAAATTATGAAGACAACGAGAAGTCAGACTCCTCCGGGTCGCGCTCCAGCTGCTTCGGCTTCGTCGCCTACTCTGTGAACTCCGGGGAGAGATCTCGAGTCAAGATTAAGACCTTAACCCACCAACCTGCCTGTTCGGACACCCCCCGGGCCGGCCGCTGTCTGTCCCCTTCTCCATCGCCCTCTCCCAGAAAGCTCCGGTGCTTGGACCAGCTAGAGTCTGAGAAAGAGGAGAGGCGCGAACGCCACTCCAAAAAGAGAAGGGTTAAAGAGGGCAACCCTAACGATACGCTTGACTTTCTGTGGCTGGG	ggacgggggcccgaggggcagggcgcccactttagggacatttcagtgggaaggggctgctctcaaagtggataattataactccctcgggggcgggaag
FLNB	CTGACGACACGGATTCCCAGTCATGGCGCAGCCCCTTGAAAGCCCTTTCAGAGTTCTTTAAAGGTGACCCGAAGGGTGACTTTAATAAGACAG	atgtgtgaatgagagagggagaaaaagaagaaagagaagctttacttggatatctgcctctattatgaaggactctcaagtaacagccttttgattttag
GGCT	GTGGAGAAAGAAACGTCACACTGCCTTTCAGAATCAGGGAAATCACCCTTGCAAGCACAAGACAAGAATGTGGGATAGAGACCCCAAAATTCCTGTTCAGAACCTAAGCTTAGCTCTCTGTTGGCAGGCCCAATCAGGTCATGGCACCTGTAATAG	tgtttttctccccgtaacacagtattttatgaataccaagattcatttttataggggaaaaaaacatactttctactgctgaaatgtttttcatccctag
RTN4	AAAATATGGACTTGAAGGAGCAGCCAGGTAACACTATTTCGGCTGGTCAAGAGGATTTCCCATCTGTCCTGCTTGAAACTGCTGCTTCTCTTCCTTCTCTGTCTCCTCTCTCAGCCGCTT CTTTCAAAGAACATGAATACCTTGGTAATTTGTCAACAGTATTACCCACTGAAGGAACACTTCAAGAAAATGTCAGTGAAGCTTCTAAAGAGGTCTCAGAGAAGGCAAAAACTCTACTCATAGATAGAGATTTAACAGAGTTTTCAGAATTAGAATACTCAGAAATGGGATCATCGTTCAGTGTCTCTCCAAAAGCAGAATCTGCCGTAATAGTAGCAAATCCTAGGGAAGAAATAATCGTGAAAAATAAAGATGAAGAAGAGAAGTTAGTTAGTAAT…	agtaagtctttactaacactattttggatctgtcataaaacttgcattaactctgagaacactggcattctctaactttcctttctgtccatggtcacag
APLP2	CTGTCTGCTCCCAGGAGGCGATGACGGGGCCCTGCCGGGCCGTGATGCCTCGTTGGTACT TCGACCTCTCCAAGGGAAAGTGCGTGCGCTTTATATATGGTGGCTGCGGCGGCAACAGGA ACAATTTTGAGTCTGAGGATTATTGTATGGCTGTGTGTAAAGCGATGA	gcctcccccagcccatcccccagctcgccagcctgtagcattttgaagcatttgacgtcactgcctctgtcctgctgacactctgaccattttcacacag
DEPDC1	TTGTTTGTGGCTACATCACAGTTTCAGATAGATCCAGTGGGATACATAAAATTCAAGATGATCCACAGTCTTCAAAATTCCTTCACTTAAACAATTTGAATTCCTTCAAATCAACTGAGT GCCTTCTTCTCAGTCTGCTTCATAGAGAAAAAAACAAAGAAGAATCAGATTCTACTGAGAGACTACAGATAAGCAATCCAGGATTTCAAGAAAGATGTGCTAAGAAAATGCAGCTAGTTAATTTAAGAAACAGAAGAGTGAGTGCTAATGACATAATGGGAGGAAGTTGTCATAATTTAATAGGGTTAAGTAATATGCATGATCTATCCTCTAACAGCAAACCAAGGTGCTGTTCTTTGGAAGGAATTGTAGATGTGCCAGGGAATTCAAGTAAAGAG…	ctatagtaatgctttattttttaactttactattgtttttgttttatttttgtccactgtcatacagttgcatcttaatttttgtttcatttcctggtag
FAM60A	GCACAACTTCCTGAATGGACCATGACTCCCACCAAAGATCCCTGTCTCTGATTCACCAAACAGCTTCAACCCTGAAACCAGGACGAGAAGTTGACAACATCTGAGTGGACAGCTAATTGACCTAAGACTTCAGACCAGGCCT	gccttggtggaggggcccttaccaggtatcgttgactaatccatgcacagcagagttaaaggttgtagactcacggatccatatctctcaccttaaaaag
TRIM39	GAATATTCCTAGAAAGTTCGGAGGCTCACTCTCAACGATCTGTCCACGGGATCATAAGGCTCTCCTTGGATTAGTAAAAGAAATCAACAG	ttctacttgtgccagtgggtggaattgtgtccaaacaagatggcaggaggaaggggttgggagagcagggagggcaatcatccatttgcatgaaatacag
FAM161A	GAGATCACTTGAGGAAAAGAAAATGTTGGAAGAAGAGAGAAATCGGATCCTAACTAAACAGAAGCAAAGAATGAAAGAATTGCAGAAACTCCTGACAACCCGGGCTAAGGCTTATGACTCACATCAAAGTTTAGCTCAAATATCTAAATCCAGAGTAAAATGTCTCAG	attttgaattatcaaaattcaaattatcccatgttaaatctttgctaaacaacattctgattggcttaaagtggattaagccttagtttgttaccctcag
YIF1B	TTTCCCCTTTTGCCGGGCGCGGTGGCTCATGCTTGTAATCCCAGCACTTTGGGAGGCCGAGGCGGTCGGATCACGAG	ggagtcaggggtgctggtgaagagcactggggtctgcaggctgggtggaccccaagcttagttggatcctgggcaaatcacttcctttctttaaattcag
DMKN	GCGGAGCAAAAGTGAGGGGCACCACAGGCGAACAG	aaagagcctcctggtggaagggttcagaggtgggacgcagcgaggctgcatgggcgagaggtgatagcttggctcggcagaaccacaaactctgttttag
P4HA1	CTGAGGCGAGCCACCATTTCAAACCCAATAACAGGAGACTTGGAGACGGTACATTACAGAATTAGCAAAAG	ttagcctcctttgtaaaaaccctggaattctgactggttgggtaaatgtgattcagttttttgttttgtaatgcaactattttgatggttggcttcacag
DMKN	CCGGGTGCAGGATGGCAGGAGGTGGCAGCTGTAACTTCCAAG	ctcaagttaccctgcagggcccttggtcccccttggccttgctcccgggtctgggcaatctgaaattctctttcactcctccattcaatggctttctcag
CRYBG2	ATTCAGCTTTTCTCCCGCCCCGACTTTCTGGGCGACCACTTCTCTTTCGAAGATGACCAGGCCGCTCTGCCCGCCTCCTTCCGACCTCAGTCCTGCCGGGTCCACGGCGGCAG	ggctcacgtctctcccctcatttcggacctttcccctccccgctgttctcggccccactccatcgtcctccttcccctcatctcccctctctgcctccag
ZFAND1	CCTTGAACACAGAAGCAGGGAGTCTCATGGTTGTCCTGAG	cataatgtatcttaagtatactgaacattaaaatatcgcaaatttctgcagttatctttaagtatgttatttaaataaacacttgctattattatttaag
LAS1L	ATGGTCAGACTGAGGTCCAGAGAGGGGAAGGTACTGACCCAAAGTCACACA	gtgccatgttcgttgtgatttagctgctagctagagagctagaacagcagaattggaggggccttgtgaggtcatctagtccaacatcctcatgttacag
MAPKAPK2	GGGTGTCTTCATGACAAGAACAGCGACCAGGCCACTTGGCTGACCAGGTTGTGAGCAGAG	tgagaggggctccaggtggggtgggcggcttgcggggagtgcccaggtgtgaggcgtggtgctggtaggggagagcttgattctgcctctctcatcccag
OGDH	GTCAGGGGTCACCACATTGCAAAACTTGATCCTCTCGGAATTAGTTGTGTAAATTTTGATGATGCTCCAGTAACTGTTTCTTCAAACGTGG	tgttcctctttggaaaaggtttgcataacctgtgactcttttaaccctccccacagctcactggatctgcttaatgacttgcttgtgttattgcttccag

## Sheet: S2d RBM39-
Chromosome	Gene	Exon	pvalue	padjust	meanBase	log2fold(RBM39- versus control cells)	In RBM39- cells
chr19	PVR	E008	1.72425e-12	5.55229e-09	49.847	-1.32525	down
chr1	MAPKAPK2	E010	2.07383e-06	0.00191854	28.7765	-1.18782	down
chr1	ITGB3BP	E010	8.48165e-07	0.000882124	56.7397	-0.851769	down
chr1	CD55	E010	5.35213e-05	0.0277459	40.9218	-0.838826	down
chr7	AGAP3	E009	3.42334e-33	1.91075e-28	338.629	-0.836729	down
chr18	MBD1	E001	4.46e-05	0.0240131	39.2724	-0.814901	down
chr5	MATR3	E006	2.8238e-19	2.25159e-15	236.317	-0.760652	down
chr17	ZNF207	E011	5.20399e-09	8.80189e-06	143.866	-0.752968	down
chr2	R3HDM1	E015	1.62502e-06	0.00154604	74.7191	-0.703732	down
chr7	PHF14	E017	1.51888e-18	1.15605e-14	237.71	-0.684279	down
chr1	ENAH	E004	2.45055e-06	0.0022061	89.3573	-0.662521	down
chr11	SF1	E002	1.3964e-32	5.13928e-28	481.556	-0.658147	down
chr8	ASPH	E020	8.09449e-08	0.000112949	135.992	-0.590426	down
chr2	GLS	E019	2.39077e-09	4.35137e-06	391.486	-0.568501	down
chr3	IP6K2	E009	1.1606e-06	0.00114317	106.876	-0.56174	down
chr2	LRP2	E055	2.35088e-06	0.00215106	111.543	-0.559457	down
chr11	SF1	E003	1.53321e-13	5.97044e-10	260.748	-0.554172	down
chr8	TCEB1	E004	7.08795e-07	0.00075117	148.516	-0.50088	down
chr14	DLGAP5	E002	9.66308e-06	0.00700452	126.532	-0.495692	down
chr5	NPM1	E010	1.2118e-31	2.53638e-27	983.777	-0.490235	down
chr16	FANCA	E034	1.40992e-05	0.00944344	124.248	-0.486897	down
chr11	FEZ1	E009	1.20813e-05	0.00835939	122.388	-0.452066	down
chr17	SRSF2	E002	1.09012e-09	2.17968e-06	265.698	-0.439306	down
chr21	PIGP	E004	1.08741e-05	0.00769073	144.496	-0.433715	down
chr19	ZNF480	E004	3.38377e-05	0.0192721	112.901	-0.433214	down
chr2	EPB41L5	E019	6.05896e-06	0.00476358	303.628	-0.43161	down
chr1	GUK1	E003	2.27727e-07	0.000284567	235.365	-0.415136	down
chr8	CYHR1	E004	5.68054e-06	0.00455112	117.479	-0.414557	down
chr19	BRD4	E010	6.70692e-09	1.11193e-05	301.465	-0.4118	down
chr3	IP6K2	E005	2.99131e-12	9.45063e-09	365.435	-0.403009	down
chr1	KIF1B	E048	1.59088e-26	1.90276e-22	1693.5	-0.376681	down
chr19	CARM1	E015	4.68758e-06	0.00385395	227.642	-0.37611	down
chr20	DIDO1	E012	3.20664e-10	7.35533e-07	370.926	-0.354621	down
chr1	SRGAP2	E020	7.51586e-05	0.0360602	193.158	-0.350761	down
chr19	PLD3	E003	1.30405e-05	0.00880475	243.228	-0.349761	down
chr5	UIMC1	E010	1.07048e-09	2.17968e-06	455.912	-0.329847	down
chr19	SLC39A3	E002	5.18681e-07	0.000571389	315.405	-0.316567	down
chr16	LOC440354	E043	3.15242e-07	0.000371732	224.532	-0.293556	down
chr4	MRPS18C	E006	2.93431e-05	0.0173618	282.306	-0.285271	down
chr11	SNHG1	E008	9.07892e-05	0.0416501	293.516	-0.280049	down
chr1	TAF5L	E002	1.8629e-11	5.19893e-08	638.608	-0.276512	down
chr12	IKBIP	E001	2.27737e-09	4.1905e-06	434.294	-0.272717	down
chr2	MRPL33	E003	1.01702e-06	0.0010321	445.518	-0.254593	down
chrX	MORF4L2	E004	1.34909e-08	2.13113e-05	718.035	-0.252549	down
chr2	FN1	E017	9.97523e-05	0.0453889	394.24	-0.248932	down
chr3	PFN2	E002	1.15888e-05	0.00811925	546.903	-0.225951	down
chr1	AKR1A1	E009	4.26473e-05	0.0234806	484.618	-0.225607	down
chr3	CCDC50	E012	1.47973e-27	1.90596e-23	1958.74	-0.224509	down
chr2	PPM1B	E009	2.73898e-07	0.000327594	587.738	-0.223288	down
chr8	ASAH1	E001	2.83023e-06	0.0025208	500.066	-0.222786	down
chr10	BCCIP	E007	7.58236e-06	0.00569343	589.178	-0.221313	down
chr1	SNHG3	E006	4.14816e-15	1.78101e-11	1965.27	-0.210095	down
chr6	PDCD2	E004	5.12478e-05	0.0271482	524.035	-0.208985	down
chr17	C17orf76	E009	7.06571e-07	0.00075117	896.139	-0.200906	down
chr16	GLG1	E001	4.04902e-06	0.00338996	1347.03	-0.19759	down
chr19	PTBP1	E012	6.8595e-05	0.0334868	631.05	-0.195787	down
chr19	PVRL2	E006	4.44834e-05	0.0240131	609.17	-0.19434	down
chr16	HIRIP3	E004	2.6574e-09	4.73373e-06	1201.77	-0.18615	down
chr16	MAZ	E005	1.32887e-08	2.11919e-05	1510.86	-0.177294	down
chr3	TRAK1	E018	3.60821e-06	0.00314677	1358.35	-0.172939	down
chr7	H2AFV	E005	4.6031e-06	0.0038157	475.8	-0.166334	down
chr13	SACS	E003	8.69661e-06	0.00644336	532.029	-0.162908	down
chr14	CHURC1	E002	2.07447e-05	0.0129612	781.623	-0.162724	down
chr14	PPM1A	E009	4.20877e-18	3.0641e-14	1896.69	-0.158932	down
chr12	TMPO	E004	2.79414e-08	4.29237e-05	1751.44	-0.146758	down
chr10	BUB3	E008	1.083e-07	0.000142791	1821.6	-0.145923	down
chr3	FAM208A	E001	9.09694e-13	3.04649e-09	3084.48	-0.145361	down
chr12	PCBP2	E013	2.42887e-06	0.00220387	2069.63	-0.134992	down
chr19	ILF3	E019	4.36546e-06	0.00363671	1755.49	-0.131655	down
chr7	H2AFV	E004	1.36458e-06	0.00133622	693.477	-0.129868	down
chr2	PGAP1	E001	1.62322e-06	0.00154604	1881.34	-0.129437	down
chr2	IGFBP5	E004	2.10721e-24	2.07555e-20	5866.52	-0.126866	down
chr14	EIF2S1	E008	3.06487e-09	5.4021e-06	2540.71	-0.123594	down
chr4	HNRNPD	E003	2.38291e-05	0.0144568	2228.53	-0.117889	down
chr17	MXRA7	E002	2.05873e-05	0.0129111	4568.19	-0.114573	down
chr19	MKNK2	E002	2.34566e-05	0.0142826	1557.2	-0.111843	down
chrX	RPS6KA3	E001	3.50235e-07	0.00040726	1994.81	-0.110915	down
chr19	ATP5D	E001	5.19375e-05	0.0273209	1436.16	-0.105937	down
chrX	LAMP2	E003	6.34218e-09	1.06197e-05	3722.2	-0.104462	down
chr1	TAF5L	E001	3.86521e-05	0.0215738	1203.6	0.10274	up
chr22	SNAP29	E005	3.77935e-06	0.00324532	1055.94	0.117089	up
chr1	CCBL2	E013	7.12078e-06	0.00539523	1420.45	0.122565	up
chr9	SETX	E001	5.60003e-06	0.00450819	1121.95	0.122854	up
chr5	ANKH	E001	1.82076e-05	0.0115924	1042.74	0.127507	up
chr22	RRP7A	E001	8.65475e-08	0.000118787	1943.7	0.130926	up
chr5	MXD3	E001	3.89667e-06	0.0032788	7529.17	0.135664	up
chr12	ANKLE2	E001	4.41702e-05	0.0240131	1013.58	0.138912	up
chr19	PVR	E010	8.31216e-14	3.3139e-10	1782.93	0.139318	up
chr8	RUNX1T1	E001	6.88077e-05	0.0334929	459.688	0.142535	up
chr3	FYCO1	E001	3.31707e-05	0.0190216	831.61	0.144053	up
chr7	HNRNPA2B1	E011	1.72034e-05	0.0111652	1461.36	0.146089	up
chr1	SRGAP2	E022	1.11324e-07	0.000145631	1397.04	0.150787	up
chr6	XPO5	E001	1.8192e-05	0.0115924	1095.42	0.155394	up
chr9	TSC1	E001	4.80149e-07	0.000535993	700.84	0.156442	up
chr17	METTL2A	E009	2.43491e-06	0.00220387	798.693	0.157344	up
chr11	PARVA	E013	3.80622e-06	0.00325171	637.302	0.157605	up
chr19	ILF3	E023	1.03786e-15	5.28438e-12	5841.36	0.158999	up
chr16	CENPN	E012	1.15357e-05	0.00811601	762.24	0.162466	up
chrX	LAMP2	E002	7.48428e-05	0.0360119	722.916	0.16557	up
chr7	DNAJB6	E012	4.57802e-10	1.03591e-06	1844.02	0.167754	up
chr7	IQCE	E022	1.52992e-05	0.0101658	386.686	0.171381	up
chr15	SERF2	E014	4.30458e-12	1.31052e-08	1924.42	0.173066	up
chr12	NAP1L1	E002	4.69811e-11	1.22919e-07	2567.37	0.177569	up
chr1	DIEXF	E012	7.02238e-07	0.00075117	663.266	0.181613	up
chr9	HNRNPK	E002	1.14633e-06	0.00113579	1539.5	0.183529	up
chr3	DALRD3	E001	2.11579e-15	9.57514e-12	1373.63	0.184131	up
chr6	WTAP	E008	9.42465e-08	0.000127268	959.874	0.190874	up
chr1	AK2	E001	5.57045e-36	4.66375e-31	6409.64	0.191863	up
chr17	SDK2	E001	6.45103e-05	0.0321327	648.398	0.192906	up
chr21	NDUFV3	E003	3.2675e-06	0.00287963	604.443	0.193678	up
chr7	PMPCB	E013	3.86296e-06	0.00326921	769.568	0.194922	up
chr10	ARL3	E001	2.18503e-05	0.0134513	488.868	0.199455	up
chr19	PVRL2	E010	5.13733e-11	1.32342e-07	1228.66	0.202484	up
chr6	AGPAT4	E001	7.0811e-05	0.0343682	459.442	0.204576	up
chr3	SEC22C	E002	4.17352e-13	1.45592e-09	1111.25	0.20551	up
chr19	ZNF85	E007	1.9872e-05	0.0125093	216.872	0.216762	up
chr1	LEPROT	E008	1.85535e-07	0.000237153	1154.88	0.21822	up
chr12	GIT2	E001	3.19377e-05	0.0183881	349.824	0.22383	up
chr14	HNRNPC	E006	1.09345e-09	2.17968e-06	1238.38	0.23064	up
chr4	RUFY3	E015	4.45031e-05	0.0240131	425.896	0.231084	up
chr17	MXRA7	E001	3.39946e-17	2.18933e-13	1102.94	0.232458	up
chr1	CEP104	E001	3.77643e-05	0.0212198	371.884	0.235649	up
chr21	PRMT2	E010	2.55149e-07	0.000311852	608.975	0.236673	up
chr3	TFDP2	E001	4.91523e-32	1.37173e-27	1833.57	0.243007	up
chr2	MIR4426	E004	6.75536e-05	0.0331718	661.178	0.245671	up
chr14	LRR1	E005	1.25338e-05	0.00860137	312.591	0.246915	up
chr10	BCCIP	E009	1.34628e-15	6.44084e-12	1460.35	0.247879	up
chr22	ZNRF3	E010	2.45023e-07	0.000301677	714.987	0.248174	up
chrX	LAMP2	E001	5.8511e-08	8.5195e-05	624.899	0.250889	up
chr6	USP45	E001	1.36463e-05	0.00917679	313.766	0.253621	up
chr3	CTNNB1	E016	1.13681e-15	5.59864e-12	1581.08	0.265526	up
chr3	IP6K2	E004	8.59658e-06	0.00639761	422.047	0.267916	up
chr6	GNL1	E001	7.70803e-14	3.148e-10	950.223	0.274167	up
chr8	FBXO32	E001	5.57642e-06	0.00450819	222.822	0.285191	up
chr6	SRSF3	E004	3.06754e-07	0.000364289	514.536	0.288803	up
chr7	H2AFV	E001	4.28508e-25	4.78346e-21	2796.69	0.295743	up
chr22	FBLN1	E020	6.93015e-06	0.00529875	451.173	0.297531	up
chr12	RPL41	E002	2.15927e-21	1.90295e-17	1512.32	0.309158	up
chr3	TRAK1	E016	2.16116e-16	1.24785e-12	705.814	0.311455	up
chr3	IP6K2	E003	7.69289e-05	0.0368041	436.495	0.311837	up
chr19	BAX	E007	2.23328e-10	5.26696e-07	574.721	0.313551	up
chrX	PHF6	E013	8.61074e-05	0.0400509	232.937	0.314204	up
chr19	ATP5D	E005	2.45551e-09	4.42113e-06	560.325	0.322686	up
chr3	SRGAP3	E001	5.00705e-05	0.026701	127.35	0.324681	up
chrX	NGFRAP1	E004	1.04144e-15	5.28438e-12	856.734	0.337794	up
chr1	SRSF10	E009	4.21949e-05	0.023318	203.622	0.362563	up
chr11	CTSC	E006	2.15069e-09	4.00138e-06	355.289	0.367377	up
chr11	ORAOV1	E001	8.88092e-15	3.71769e-11	257.324	0.37216	up
chrX	RBMX	E001	2.52948e-15	1.11461e-11	1689.07	0.373504	up
chr19	ZNF480	E005	1.20907e-31	2.53638e-27	471.283	0.38462	up
chr3	HEMK1	E011	9.09634e-06	0.00665129	133.108	0.39901	up
chr1	ST7L	E001	4.69528e-06	0.00385395	154.378	0.403208	up
chr12	POC1B	E012	4.7455e-08	7.03199e-05	260.706	0.403651	up
chr21	WDR4	E002	3.10608e-05	0.018059	212.018	0.409377	up
chr6	SYNCRIP	E003	2.66145e-23	2.47583e-19	836.22	0.42505	up
chrX	RBMX	E002	7.78699e-08	0.000109572	267.019	0.429121	up
chr3	ABCC5	E026	6.67548e-06	0.00519899	163.834	0.439486	up
chrX	STAG2	E001	8.73236e-05	0.0405041	120.885	0.447005	up
chr14	PAPOLA	E012	1.0605e-10	2.57357e-07	314.087	0.449771	up
chr1	DFFA	E002	1.12863e-16	6.74947e-13	469.608	0.449852	up
chr8	CYHR1	E001	8.91663e-05	0.041131	294.088	0.450615	up
chrX	SAT1	E004	1.68429e-05	0.0110167	136.364	0.455404	up
chr6	HBS1L	E015	4.66081e-07	0.000523781	187.487	0.456852	up
chr9	C9orf30	E004	2.0628e-11	5.57109e-08	313.1	0.458102	up
chr14	PPM1A	E006	2.92634e-17	1.96002e-13	419.358	0.461137	up
chr14	MRPL52	E003	8.27694e-05	0.0390406	108.913	0.477252	up
chr2	DNAJB2	E010	1.98965e-07	0.000250496	160.107	0.485163	up
chr1	SRSF10	E002	6.11473e-07	0.000664862	164.444	0.499191	up
chr6	MLLT4	E034	8.66386e-07	0.000895512	150.546	0.508313	up
chr8	CNOT7	E002	9.2173e-16	4.97871e-12	357.63	0.515058	up
chr8	ZFAND1	E009	6.37069e-05	0.0320749	93.0273	0.516198	up
chr2	RPL31	E007	1.42417e-17	9.9363e-14	813.494	0.518915	up
chr21	IFNAR2	E011	1.23474e-09	2.40409e-06	169.463	0.53522	up
chr2	SPTBN1	E034	6.5008e-13	2.22149e-09	271.406	0.551257	up
chr12	SLC25A3	E002	5.73502e-05	0.0294572	79.9846	0.56916	up
chr3	QTRTD1	E002	2.14798e-06	0.00197621	105.063	0.573315	up
chr2	SMPD4	E010	8.45212e-05	0.0396435	74.6448	0.584833	up
chr6	ATAT1	E014	1.02392e-11	2.95605e-08	153.052	0.588192	up
chr19	RTN2	E009	0.000106103	0.0475394	60.8969	0.60406	up
chr13	N4BP2L2	E004	8.91554e-09	1.4636e-05	131.085	0.604756	up
chr11	NUP98	E014	7.59369e-07	0.000799706	104.968	0.61857	up
chr2	OBSL1	E008	2.05352e-06	0.0019103	89.3886	0.620505	up
chr17	ENDOV	E011	2.98246e-05	0.0175845	51.6822	0.697295	up
chr21	TTC3	E002	3.80113e-05	0.0212871	54.5258	0.702454	up
chr19	MRPL4	E011	6.95187e-17	4.31135e-13	211.508	0.741936	up
chr8	LEPROTL1	E005	7.67503e-07	0.000803221	58.9147	0.817056	up
chr11	GANAB	E021	1.56374e-12	5.13416e-09	124.335	0.827477	up
chr5	CSNK1G3	E013	6.47417e-06	0.00506577	38.5923	0.956268	up
chr7	RHBDD2	E002	5.52173e-08	8.11046e-05	57.0774	0.996629	up
chr1	S100A13	E009	1.79938e-09	3.38538e-06	60.223	1.02614	up
chr1	TPM3	E004	8.735e-06	0.00644336	31.6445	1.06322	up
chr20	CSNK2A1	E013	2.40808e-07	0.000298684	40.6805	1.09121	up
chr1	S100A13	E008	1.92158e-07	0.000243758	31.8308	1.28916	up
chr2	ATP5G3	E002	3.81818e-74	6.39339e-69	351.122	1.38189	up
chr1	ATF3	E001	6.56755e-05	0.0325358	10.8996	2.01031	up
chr10	ANK3	E009	1.78697e-09	3.38538e-06	20.0994	2.09318	up
chr4	ADD1	E016	1.18938e-05	0.0082638	13.0985	2.10331	up
chr21	RCAN1	E004	1.40668e-10	3.36491e-07	21.3175	2.38711	up

## Sheet: S2e RBM39-dep. exons
Gene	Exon
ITGB3BP	TTTTGCTCCCGTTGCCCAGGCTAGAGTGCAATGGCACGATTTCCGTTCACTGCAACATCTGCTTCCCGCGTTCAAGCGATTCTCCTGCCTCAGCCTTGGGAGTAGTTGGGATTACAG
CD55	GTTCTCGTCCTGTCACCCAGGCTGGTATGCGGTGGTGTGATCGTAGCTCACTGCAGTCTCGAACTCCTGGGTTCAAGCGATCCTTCCACTTCAGCCTCCCAAGTAGCTGGTACTACAG
ZNF207	ATGGGGACACCTGTCACAAGCTCAAGTACAGCTTCATCCAATTCAGAAAGTCTGTCTGCATCTTCTAAAGCTCTGTTTCCTAGCACAGCACAA
ENAH	ACGGGATTCTCCAAGGAAAAATCAGATTGTTTTTGACAACAGGTCCTATGATTCATTACACAG
ASPH	TTTCACAAGACTGTAATCAGGATATGGAAGAGATGATGTCTGAGCAGGAAAATCCAG
TCEB1	AGTCTTGCTGTGTGGCCCAGGCTGGAGTGCCCGGCTGGTCTCAAATTCCTGACCTCAAGTGATCTCCCTCCCAAAGTGTTGCGATTGCAGGTGTGAGCCACTGCACCTGGCTGCTGAGAAATCTTTGCCTACAGTGAGG
DLGAP5	GTGGGATCTTGCTATGTTGCTCGGGCTGGTCTTGAAGTCCTGGGTTCAAGTGATCCTACCACCTCAGCCTCCCGAGTAGCTGGGACTACAG
PIGP	AAAATCTGAAGGGATCTCGTGTTTGCTGAGTGTTCCGTGTGCCAGCACTAGCCTAGGAGGTTTTAGTCTCTACAAATATTTATACAGCACCAGACGCGATGGCAAAGTGGATAAAGCCTGGTCCCTGCCCTTAAGGAGGTCGTGGTCTTGTGGAGGAGACAGATGG
GUK1	GCTTGCTCTGCTCTTTACCTGGGGTTGCTGTCGAGGACCCTGTGCAAGACTCGGCCGGTTTTTCTTTCTCCCTGATGGACAGACCCAAACATAGCCGCGCAGCATCGTGAAGGGCTGGGGCCTTCACTCCTCTGTGGCTCTGGAAGAGCCCGATTTCCTCAGGAG
CARM1	CCAACACGGGGATTGTCAATCACACCCACTCCCGGATGGGCTCCATAATGAGCACGGGGATTGTCCAAG
PLD3	GTAATGCATGTCCATGGTACACAAATTCACAAG
UIMC1	GCATATGGCAGCTGGTACCTCCATCACTGTTTAAAGGCTCACATATCAGTCAGGGAAACGAGGCTGAGGAAAGAGAGGAGCCTTGGGACCACACTGAAAAAACTGAAGAGGAGCCGGTCTCTGGCAGCTCAGGAAGCTGGGACCAGTCAAGCCAGCCAGTGTTTGAGAATGTGAACGTTAAATCTTTTGACAGATGTACTGGCCACTCGGCTGAGCACACACAGTGTGGGAAGCCACAGGAAAGTACTGGGAGGGGTTCTGCTTTTCTCAAAGCTGTCCAGGGTAGCGGGGACACATCTAGGCACTGTCTACCTACCCTAGCAGATGCCAAAGGTCTCCAGGACACTGGGGGCACTGTGAACTATTTCTGGGGTATTCCATTCTGCCCTGATGGAGTAG…
SNHG1	CATCTCATAATCTATCCTGGGGAATTCAGCTGCCTCCCAGGGTGAATACAG
MRPL33	AAACATTCTGGTGAGAATGGTGAGCGAAGCTGGGACAGGTTTCTGCTTCAACACCAAGAGAAACCGACTGCGGGAAAAACTGACTCTTTTGCATTATGATCCAGTTG
FN1	ACATTGATCGCCCTAAAGGACTGGCATTCACTGATGTGGATGTCGATTCCATCAAAATTGCTTGGGAAAGCCCACAGGGGCAAGTTTCCAGGTACAGGGTGACCTACTCGAGCCCTGAGGATGGAATCCATGAGCTATTCCCTGCACCTGATGGTGAAGAAGACACTGCAGAGCTGCAAGGCCTCAGACCGGGTTCTGAGTACACAGTCAGTGTGGTTGCCTTGCACGATGATATGGAGAGCCAGCCCCTGATTGGAACCCAGTCCACAG
AKR1A1	GTGGAATGCCACCCATACTTGGCTCAAAATGAGCTAATTGCCCACTGCCAAGCACGTGGCCTGGAGGTAACTGCTTATAGCCCTTTGGGCTCCTCTGATCGTGCATGGCGTGATCCTGAT GAGCCTGTCCTGCTGGAGGAACCAGTAGTCCTGGCATTGGCTGAAAAGTATGGCCGATCTCCAGCTCAGATCTTGCTCAG
PTBP1	GTGCACCTGGTATAATCTCAGCCTCTCCGTATGCAGGAGCTGGTTTCCCTCCCACCTTTGCCATTCCTCAAGCTGCAG
MAZ	GCTTCACCACGGCAGCATACCTGCGCATCCACGCGGTGAAGGACCACGGGCTCCAGGCCCCGCGGGCTGACCGCATCCTGTGCAAGCTGTGCAGCGTGCACTGCAAGACCCCTGCCCAGCTGGCCGGCCACATGCAGACCCATCTGGGGGGGGCCGCCCCCCCTGTCCCGGGAGACGCCCCCCAGCCACAGCCCACCTGCTGAGGGGGACCCCCGCACCCACCAG
SACS	GTCCCTTTTCCCAAGTCTTGAAGGAAGATTTATTTTGGATAACTTGAAACCTCACCTTGTGGCTGCTTTAAAGGAAGCTGCCCAAACCCGAG
PCBP2	GCATTGAATCCAGCTCTCCAGAGGTGAAAGGCTATTGGG
HNRNPD	GCCCCAGTCAAAACTGGAACCAGGGATATAGTAACTATTGGAATCAAGGCTATGGCAACTATGGATATAACAGCCAAGGTTACGGTGGTTATGGAGGATATGACTACACTGGTTACAACAACTACTATGGATATGGTGATTATAGCA

## Sheet: S2f PUF60- vs RBM39-
Chromosome	Gene	Exon	pvalue	padjust	meanBase	log2fold(PUF60- versus RBM39- cells, raw DEXSeq data)	In PUF60- cells versus RBM39- cells
chr2	CFLAR	E014	7.67469e-05	0.0145423	5.92518	-13.3745	Down
chr3	CLDND1	E007	2.73852e-07	0.000105919	10.0165	-13.3642	Down
chr2	ASAP2	E023	4.46872e-05	0.00923353	5.4773	-13.187	Down
chr3	CLDND1	E006	2.84947e-09	1.60006e-06	15.9283	-2.99996	Down
chr10	ANK3	E009	2.44859e-11	2.03872e-08	19.7659	-2.53536	Down
chr11	NCAM1	E010	0.000242276	0.0382553	6.19167	-2.48474	Down
chr5	CSNK1G3	E013	9.96489e-16	1.36932e-12	32.0387	-2.40551	Down
chr5	SREK1	E004	2.33918e-06	0.000718851	10.7706	-2.36705	Down
chr1	HMCN1	E104	1.34387e-05	0.00336008	9.51305	-2.24027	Down
chr1	RABGAP1L	E025	4.41939e-07	0.000161332	12.7633	-2.21936	Down
chr14	MARK3	E018	3.36772e-10	2.38164e-07	28.1724	-2.21073	Down
chr16	UBN1	E018	5.91335e-07	0.000211305	17.4827	-2.01786	Down
chr16	BANP	E009	1.33799e-07	5.59768e-05	21.757	-1.9894	Down
chr3	NPHP3	E039	3.39488e-06	0.000994459	15.5245	-1.9379	Down
chr10	ABI1	E010	2.55395e-05	0.00577097	11.8675	-1.91376	Down
chr1	TPM3	E004	8.07796e-12	7.07428e-09	28.797	-1.88624	Down
chr4	ADD1	E016	2.19995e-05	0.00510764	13.4121	-1.88034	Down
chr19	EPS15L1	E002	6.44506e-17	9.64021e-14	51.3393	-1.82858	Down
chr5	ERAP1	E016	6.66377e-05	0.0129164	11.3773	-1.82518	Down
chr7	ZNF138	E004	6.24795e-05	0.0121803	10.2456	-1.79839	Down
chr22	HIRA	E002	1.09636e-23	2.72511e-20	81.8408	-1.79511	Down
chr11	GANAB	E021	3.23431e-32	1.47747e-28	102.179	-1.78288	Down
chr19	ZNF493	E005	4.20624e-07	0.000154217	12.5174	-1.77607	Down
chr2	SMPD4	E010	5.88713e-18	9.47659e-15	55.6161	-1.72684	Down
chr7	ZNF138	E002	4.2299e-11	3.40447e-08	29.7567	-1.70149	Down
chr1	SH3GLB1	E006	0.000160706	0.0272716	10.9871	-1.6633	Down
chr21	RCAN1	E004	1.13585e-08	5.76522e-06	23.5031	-1.66167	Down
chr18	FHOD3	E013	3.32168e-05	0.00725363	12.7519	-1.62266	Down
chr2	MFF	E008	7.65168e-68	1.43699e-63	242.521	-1.61701	Down
chr1	NBL1	E003	1.9996e-11	1.68145e-08	40.795	-1.56328	Down
chr18	PQLC1	E003	8.4523e-07	0.000288026	21.929	-1.55671	Down
chr2	UBE2F	E005	4.42238e-26	1.41032e-22	108.537	-1.53991	Down
chr2	ATP5G3	E002	1.87086e-80	5.27022e-76	340.925	-1.52517	Down
chr20	STAU1	E009	6.78289e-06	0.00186111	18.4347	-1.50255	Down
chr19	DNM2	E015	2.30593e-09	1.32567e-06	55.5707	-1.50063	Down
chr2	MFF	E009	3.28869e-44	2.22342e-40	176.087	-1.48392	Down
chr19	NUP62	E013	1.57236e-07	6.43489e-05	25.4381	-1.48008	Down
chr17	ARHGAP44	E020	2.55156e-12	2.42284e-09	39.3745	-1.47798	Down
chr12	ERBB3	E005	0.000197908	0.0325393	12.7931	-1.42812	Down
chr8	TATDN1	E004	2.21861e-06	0.000683041	26.5164	-1.39675	Down
chr12	MON2	E028	2.50035e-05	0.00567261	19.8301	-1.38367	Down
chr1	EXTL2	E005	1.11701e-07	4.73311e-05	27.5417	-1.38097	Down
chr7	DTX2	E008	1.92126e-05	0.00455444	19.243	-1.38042	Down
chr17	SCRN2	E002	1.22749e-09	7.62757e-07	34.9862	-1.34344	Down
chr2	MAP2	E009	6.41495e-06	0.00177747	21.0293	-1.32303	Down
chr12	RSRC2	E009	0.000130693	0.0230366	15.3972	-1.31662	Down
chr14	POLE2	E017	2.81527e-09	1.58612e-06	34.2596	-1.31262	Down
chr20	NPEPL1	E006	0.000171481	0.02864	16.8604	-1.29297	Down
chr6	TPD52L1	E006	1.38928e-26	4.79218e-23	119.863	-1.28295	Down
chr1	RFWD2	E014	5.70258e-10	3.8248e-07	48.1784	-1.25497	Down
chr20	FKBP1A	E013	5.44213e-09	2.89254e-06	77.5738	-1.22988	Down
chr1	TATDN3	E009	2.45984e-05	0.00561084	22.5166	-1.20874	Down
chr22	NF2	E016	1.51556e-07	6.26308e-05	35.6223	-1.20274	Down
chr4	PPM1K	E006	1.78263e-13	1.90697e-10	58.4055	-1.19912	Down
chr15	PKM2	E004	1.13142e-14	1.40613e-11	186.71	-1.19047	Down
chr1	TARBP1	E012	8.53456e-08	3.76635e-05	36.3415	-1.17668	Down
chr3	EXOG	E002	2.96005e-06	0.000881457	33.3573	-1.1703	Down
chr12	RSRC2	E010	1.24101e-05	0.00314475	23.7378	-1.16996	Down
chr1	B4GALT3	E007	9.4871e-08	4.13276e-05	37.2371	-1.16731	Down
chr17	UNK	E003	2.33371e-17	3.61875e-14	95.5586	-1.15797	Down
chr11	CELF1	E020	6.38439e-07	0.000225751	33.1012	-1.15673	Down
chr6	EPB41L2	E008	2.4659e-21	5.48403e-18	116.536	-1.14377	Down
chr3	LOC220729	E001	1.29579e-14	1.58706e-11	169.683	-1.14142	Down
chr3	NPHP3	E045	0.000210578	0.0340918	20.6312	-1.1386	Down
chr14	BTBD7	E009	3.59227e-07	0.000134032	35.8486	-1.1385	Down
chr19	ZNF100	E003	8.37257e-07	0.000286296	30.2904	-1.13788	Down
chr14	MTA1	E004	1.10238e-08	5.62914e-06	45.6399	-1.13298	Down
chr1	SRSF10	E002	3.31175e-23	7.88383e-20	145.514	-1.12312	Down
chr7	NT5C3	E010	4.23831e-08	1.94663e-05	40.1375	-1.12141	Down
chr5	CDC25C	E012	8.45921e-06	0.0022623	27.4854	-1.11771	Down
chr14	IFI27L1	E004	2.43213e-06	0.00074202	28.6226	-1.11515	Down
chr3	LRCH3	E015	0.000131773	0.023152	23.0663	-1.11079	Down
chr7	OGDH	E005	1.41952e-08	7.07749e-06	47.9443	-1.10861	Down
chr10	ZWINT	E002	3.70514e-08	1.73475e-05	43.2573	-1.10736	Down
chr6	EPB41L2	E009	4.77792e-11	3.77236e-08	75.067	-1.10086	Down
chr7	EIF4H	E005	5.35677e-14	6.07652e-11	84.903	-1.09788	Down
chr10	ATP5C1	E009	6.92177e-27	2.43733e-23	402.051	-1.08153	Down
chr3	CCDC50	E006	9.83887e-07	0.000329953	36.0964	-1.07531	Down
chr7	PHTF2	E012	8.2193e-06	0.00220733	31.6573	-1.06696	Down
chr5	GPR98	E089	3.28995e-08	1.55761e-05	46.7163	-1.06665	Down
chr21	UBE2G2	E006	0.000145823	0.0251244	22.1098	-1.04701	Down
chr17	SLC25A19	E007	4.83344e-06	0.00136842	35.2798	-1.04421	Down
chr14	TM9SF1	E002	2.23155e-05	0.0051668	29.0091	-1.04109	Down
chr6	WASF1	E009	1.40794e-05	0.0034842	31.353	-1.03973	Down
chr19	LSM14A	E010	8.92466e-19	1.5713e-15	129.987	-1.03575	Down
chr8	TUSC3	E010	9.32638e-12	8.08382e-09	84.5555	-1.02676	Down
chr2	PREPL	E016	1.37672e-10	1.02059e-07	67.0236	-1.02187	Down
chr18	TMEM241	E008	2.39449e-05	0.00548399	30.1201	-1.02055	Down
chr1	ARHGEF11	E004	1.8076e-05	0.00430917	33.6696	-1.01476	Down
chr1	NOL9	E007	7.80498e-06	0.00210891	50.9855	-1.01038	Down
chr6	RXRB	E009	8.7954e-10	5.60981e-07	68.8256	-1.00945	Down
chr1	CHD1L	E002	1.43237e-09	8.6774e-07	65.06	-1.00728	Down
chr9	TOR2A	E004	3.20528e-05	0.00702666	28.4534	-1.00426	Down
chr2	GIGYF2	E002	6.02884e-05	0.0118488	28.1587	-1.00157	Down
chr3	PVRL3	E008	9.00812e-07	0.00030451	41.5935	-0.996931	Down
chr2	THUMPD2	E005	8.54954e-07	0.000290753	40.1641	-0.995062	Down
chr2	ANTXR1	E013	1.91053e-06	0.00059579	47.7778	-0.983753	Down
chr3	PXK	E016	3.95915e-08	1.8384e-05	53.7923	-0.977151	Down
chr12	YAF2	E005	3.62586e-15	4.71417e-12	93.324	-0.962196	Down
chr2	GAD1	E008	0.000187686	0.0309792	24.4882	-0.95325	Down
chr1	S100A13	E008	7.40947e-05	0.0141349	33.0399	-0.93771	Down
chr9	C9orf30	E006	1.00919e-63	1.70574e-59	486.527	-0.934303	Down
chr8	LEPROTL1	E005	1.61787e-08	8.0427e-06	58.6978	-0.933953	Down
chr12	PPHLN1	E004	3.68469e-28	1.32508e-24	225.519	-0.93385	Down
chr1	EPB41	E018	7.62655e-09	3.93e-06	64.3514	-0.926202	Down
chr19	KCTD15	E008	9.26367e-05	0.017112	31.3929	-0.924434	Down
chr2	DGUOK	E005	1.09307e-25	3.35911e-22	222.181	-0.922879	Down
chr2	SPEG	E032	0.000223006	0.0357598	27.5226	-0.915598	Down
chr9	AK3	E005	0.000207782	0.0337362	26.3177	-0.911714	Down
chr1	S100A13	E009	1.56901e-07	6.43489e-05	59.4233	-0.911474	Down
chr17	RHOT1	E020	0.000298287	0.0453385	26.2972	-0.910547	Down
chr3	QTRTD1	E002	1.0927e-11	9.37503e-09	95.3158	-0.909473	Down
chr22	LOC96610	E007	1.8111e-06	0.000567926	58.0052	-0.909399	Down
chr17	UNK	E004	2.29177e-26	7.5952e-23	205.693	-0.908292	Down
chr19	MRPL4	E011	2.13915e-23	5.16514e-20	206.89	-0.907094	Down
chr3	PXK	E017	5.67421e-06	0.00158784	42.5067	-0.900586	Down
chr15	ZFAND6	E006	1.80676e-11	1.5269e-08	92.2758	-0.891469	Down
chrX	LAMP2	E002	3.36334e-61	4.37285e-57	491.076	-0.882607	Down
chr5	MGAT4B	E015	1.43636e-06	0.000461547	49.644	-0.881662	Down
chr19	EPS15L1	E001	2.96967e-11	2.44846e-08	98.2721	-0.878871	Down
chr21	IFNAR2	E011	1.01735e-22	2.38824e-19	172.929	-0.873278	Down
chrX	LAMP2	E001	2.57374e-55	2.55891e-51	453.364	-0.870517	Down
chr11	APLP2	E016	0.000296293	0.0450759	28.4857	-0.868863	Down
chr6	LOC730101	E003	0.000271668	0.0420488	28.4475	-0.858595	Down
chr6	TPD52L1	E007	1.13471e-07	4.79472e-05	101.622	-0.857741	Down
chr1	HS2ST1	E006	0.000130233	0.0230011	32.9116	-0.857656	Down
chr12	CDK17	E002	4.17458e-05	0.00873251	88.8186	-0.856726	Down
chr6	ECHDC1	E003	0.000199016	0.0326263	30.1945	-0.854743	Down
chr19	MUM1	E008	5.75385e-05	0.0113874	46.1154	-0.85236	Down
chr19	ZNF585A	E004	1.16964e-06	0.000386117	56.0328	-0.843523	Down
chr20	HM13	E004	1.46486e-05	0.00358976	57.732	-0.842881	Down
chr3	SLC25A26	E003	3.35688e-13	3.45963e-10	119.228	-0.830018	Down
chr2	USP39	E002	3.56658e-05	0.00765377	41.172	-0.82704	Down
chr20	EPB41L1	E016	6.22795e-12	5.6594e-09	112.344	-0.824607	Down
chr17	C17orf81	E012	2.46135e-07	9.73242e-05	67.0928	-0.816284	Down
chr22	LOC96610	E009	7.12903e-05	0.0136771	65.5953	-0.814151	Down
chr19	NUP62	E012	1.80742e-10	1.31541e-07	99.5857	-0.811599	Down
chr10	ABI1	E003	1.80047e-09	1.06034e-06	89.9971	-0.808224	Down
chr2	FN1	E008	1.49527e-09	8.99394e-07	92.2492	-0.806306	Down
chr10	PSAP	E010	1.78803e-14	2.15867e-11	160.5	-0.800784	Down
chr2	DGUOK	E004	7.52588e-13	7.52677e-10	225.734	-0.799364	Down
chr2	TTN	E025	4.98877e-05	0.0101208	36.7456	-0.797492	Down
chr14	PPM1A	E006	1.78712e-39	1.00686e-35	375.243	-0.795712	Down
chr8	FAM49B	E010	1.27141e-14	1.56857e-11	158.393	-0.794206	Down
chr1	USP33	E026	0.00010054	0.0183712	42.0043	-0.792876	Down
chr11	NUP98	E014	8.70224e-10	5.57141e-07	101.405	-0.792523	Down
chrX	SAT1	E004	2.14283e-14	2.55058e-11	141.973	-0.792443	Down
chr17	TUBD1	E007	5.48095e-09	2.90405e-06	85.9985	-0.788993	Down
chr12	PAN2	E004	3.54224e-14	4.10075e-11	149.969	-0.782161	Down
chr17	UNK	E002	5.30958e-10	3.5754e-07	99.557	-0.780554	Down
chr7	KIAA0895	E006	1.97435e-09	1.15468e-06	96.4582	-0.780011	Down
chr1	HNRNPR	E005	2.85475e-10	2.03591e-07	110.032	-0.777404	Down
chr4	TSPAN5	E006	1.82691e-08	9.00245e-06	78.3157	-0.775532	Down
chr2	SPTBN1	E034	1.75874e-19	3.26661e-16	233.558	-0.775455	Down
chr20	CPNE1	E022	1.33668e-09	8.18572e-07	120.626	-0.77037	Down
chr6	EEF1E1	E019	5.04552e-43	3.27998e-39	549.648	-0.767055	Down
chr6	SIRT5	E011	0.000242068	0.0382553	34.9472	-0.765337	Down
chrX	NGFRAP1	E004	3.54964e-57	3.74975e-53	715.324	-0.764843	Down
chr1	NVL	E023	2.96218e-06	0.000881457	80.0855	-0.760795	Down
chr13	DZIP1	E009	3.05339e-05	0.00671985	50.3895	-0.752366	Down
chr2	BARD1	E009	5.8845e-05	0.0116056	44.4156	-0.752209	Down
chr12	VEZT	E008	0.000155268	0.0264817	41.232	-0.751405	Down
chr11	ST5	E018	5.80233e-07	0.000208219	63.4915	-0.750432	Down
chr1	CHD1L	E003	4.99393e-05	0.0101208	48.4426	-0.748799	Down
chr6	SYNCRIP	E003	7.62564e-58	8.59257e-54	746.108	-0.747788	Down
chr9	SPTLC1	E011	1.02576e-05	0.00267024	57.615	-0.743852	Down
chr2	GPR75	E014	0.000241658	0.0382445	40.1744	-0.73808	Down
chr14	TRIM9	E004	8.17075e-10	5.33212e-07	91.8782	-0.733407	Down
chr16	ATF7IP2	E001	2.24202e-07	8.97975e-05	59.9136	-0.732281	Down
chrX	MAP7D2	E002	7.59953e-05	0.0144323	43.7674	-0.731382	Down
chr3	TRAK1	E016	3.73108e-63	5.73298e-59	563.498	-0.7309	Down
chr12	PARPBP	E010	0.000200131	0.0327455	40.2693	-0.729354	Down
chr22	LOC96610	E008	6.59206e-06	0.00182057	60.4198	-0.729333	Down
chr12	TCTN1	E010	6.90354e-07	0.000239597	81.1025	-0.728662	Down
chr21	PRMT2	E010	2.17749e-30	8.55906e-27	469.984	-0.726564	Down
chr3	ENTPD3	E003	3.56832e-05	0.00765377	52.0974	-0.726123	Down
chr10	PSAP	E008	3.37216e-14	3.98576e-11	190.476	-0.72135	Down
chr12	C12orf29	E002	7.14089e-09	3.69099e-06	101.288	-0.720079	Down
chr15	SERF2	E009	5.51753e-05	0.0110103	47.204	-0.718015	Down
chr6	ATAT1	E014	1.43775e-13	1.57798e-10	134.12	-0.709238	Down
chr17	GOSR2	E009	4.96714e-12	4.58769e-09	144.031	-0.704584	Down
chr5	CENPK	E004	1.51521e-06	0.000484124	72.6848	-0.703638	Down
chr11	FBXO3	E002	9.85993e-07	0.000330005	74.8545	-0.701573	Down
chr1	CHD1L	E004	6.12721e-06	0.00170332	68.5412	-0.694852	Down
chr2	PREPL	E017	8.19068e-05	0.0154163	51.1897	-0.694495	Down
chr10	CWF19L1	E008	9.83947e-06	0.00258642	71.6293	-0.693221	Down
chr4	MTHFD2L	E001	4.03078e-07	0.000149077	61.1045	-0.691111	Down
chr4	SLIT2	E015	2.65082e-07	0.000103236	97.2733	-0.688626	Down
chr4	ABCA11P	E001	4.64936e-06	0.00132518	69.9593	-0.686454	Down
chr14	ACOT2	E002	0.000219867	0.0353293	44.0566	-0.678831	Down
chr6	C6orf108	E002	2.40218e-09	1.37633e-06	120.042	-0.669139	Down
chr20	CSNK2A1	E013	0.000286202	0.0439763	47.7725	-0.668924	Down
chr1	AK2	E001	9.16398e-286	1.5489e-280	5419.29	-0.666929	Down
chr2	ACP1	E006	4.17218e-10	2.87829e-07	144.535	-0.666901	Down
chr2	PASK	E005	6.63423e-06	0.00182625	68.3684	-0.661092	Down
chr22	SYNGR1	E006	5.77021e-31	2.37873e-27	341.896	-0.657266	Down
chr3	PVRL3	E009	2.04155e-89	8.62656e-85	854.229	-0.653037	Down
chr21	NDUFV3	E003	5.94561e-41	3.58903e-37	517.433	-0.649982	Down
chr7	ZNF92	E002	4.7992e-05	0.00982035	59.9409	-0.6497	Down
chr12	MAP3K12	E001	3.02502e-24	7.86599e-21	216.862	-0.647233	Down
chr1	CLSTN1	E009	3.08903e-08	1.47906e-05	148.742	-0.646768	Down
chr17	MED31	E002	9.15053e-08	3.99834e-05	92.9004	-0.642498	Down
chr10	DNAJC12	E003	0.000291969	0.0446137	50.4819	-0.639657	Down
chr6	MDC1	E008	8.38459e-07	0.000286296	249.589	-0.63786	Down
chr3	NPHP3	E024	5.98896e-09	3.12506e-06	135.037	-0.631378	Down
chr21	MRPS6	E003	1.76832e-50	1.49441e-46	1031.06	-0.630268	Down
chr3	SGOL1	E005	6.40781e-21	1.30488e-17	308.117	-0.626856	Down
chr8	PHF20L1	E011	1.2347e-08	6.22953e-06	121.593	-0.625463	Down
chr17	GOSR2	E008	2.57656e-25	7.64019e-22	337.787	-0.621738	Down
chr10	RPS24	E008	5.32374e-29	2.04504e-25	535.276	-0.620009	Down
chr1	S100A1	E003	2.44204e-06	0.000743699	39.1622	-0.617066	Down
chr4	RBPJ	E005	2.79811e-08	1.36293e-05	130.643	-0.614985	Down
chr19	DNM2	E011	1.46504e-07	6.06914e-05	123.219	-0.614859	Down
chr9	BICD2	E002	2.78416e-07	0.00010695	108.417	-0.614816	Down
chr17	ENDOV	E011	6.05076e-05	0.0118781	56.6939	-0.612536	Down
chr14	APOPT1	E003	1.11e-07	4.72576e-05	107.551	-0.612332	Down
chr14	MARK3	E012	0.000175057	0.0290888	66.1056	-0.611982	Down
chr1	KDM1A	E003	6.93065e-07	0.000240045	107.692	-0.610035	Down
chr1	ATPIF1	E003	2.51227e-24	6.74006e-21	549.841	-0.60565	Down
chr20	GINS1	E004	3.29297e-06	0.000967961	85.74	-0.603546	Down
chr3	MFI2	E011	4.99196e-06	0.00140623	85.4438	-0.602611	Down
chr10	ZDHHC6	E007	2.35766e-07	9.39838e-05	116.258	-0.601347	Down
chr3	CTNNB1	E016	1.11661e-23	2.7352e-20	1382.57	-0.597905	Down
chr18	AFG3L2	E014	6.83659e-06	0.00186977	98.9242	-0.597376	Down
chr18	AFG3L2	E015	1.33971e-05	0.00335463	93.2831	-0.597131	Down
chr13	PROSER1	E012	0.000198277	0.0325683	61.9262	-0.596084	Down
chr17	LRRC37A3	E012	6.59474e-05	0.0127973	51.8271	-0.587478	Down
chr19	KANK3	E001	9.43569e-16	1.30723e-12	142.976	-0.58506	Down
chr19	CELF5	E017	2.68248e-07	0.000104228	65.9235	-0.582242	Down
chr20	CPNE1	E018	3.33665e-24	8.54486e-21	628.772	-0.580278	Down
chr9	FNBP1	E001	1.02823e-51	9.65504e-48	656.755	-0.57649	Down
chr19	GAMT	E002	6.69564e-07	0.000234306	112.355	-0.576249	Down
chr19	ATP5D	E005	6.95173e-15	8.83444e-12	444.678	-0.573996	Down
chr10	MIR1307	E007	3.79957e-16	5.4424e-13	305.055	-0.573325	Down
chr20	GINS1	E002	7.90947e-06	0.00213215	87.0635	-0.571773	Down
chr14	RBM23	E009	2.93189e-05	0.00648623	84.2899	-0.571618	Down
chrX	SEPT6	E001	4.03074e-16	5.725e-13	298.147	-0.570548	Down
chr9	CNTLN	E008	1.58852e-19	3.00868e-16	277.397	-0.569941	Down
chr1	SSX2IP	E013	7.79883e-05	0.014728	76.7046	-0.569753	Down
chr9	ZFAND5	E007	1.6149e-07	6.593e-05	121.585	-0.569579	Down
chr20	CPNE1	E020	3.69931e-10	2.59443e-07	254.582	-0.56529	Down
chr1	NIT1	E012	5.79691e-15	7.42268e-12	251.414	-0.564783	Down
chr3	SENP5	E008	2.37122e-05	0.00544542	87.3398	-0.56454	Down
chr19	RPL28	E009	1.38967e-11	1.18627e-08	223.386	-0.560355	Down
chr1	HIVEP3	E007	0.000219894	0.0353293	67.9033	-0.555342	Down
chr4	RUFY3	E015	4.91573e-21	1.03782e-17	387.01	-0.554949	Down
chr19	RPL28	E005	0.000142359	0.0246069	71.9784	-0.55304	Down
chr15	PCSK6	E026	8.7757e-08	3.86096e-05	155.609	-0.552546	Down
chr11	CCDC34	E004	4.33026e-06	0.00124051	105.031	-0.542635	Down
chr6	TAF11	E002	2.81317e-09	1.58612e-06	179.259	-0.540397	Down
chr18	EPB41L3	E002	1.94064e-05	0.00458751	118.232	-0.539583	Down
chr2	UBE2F	E007	1.018e-06	0.000338704	138.839	-0.537064	Down
chr3	CD47	E004	2.46449e-07	9.73242e-05	196.054	-0.536633	Down
chr20	CPNE1	E019	2.521e-25	7.60892e-22	1630.09	-0.53547	Down
chr10	CWF19L1	E011	0.000157223	0.0267882	82.7622	-0.52992	Down
chr1	DFFA	E002	1.8365e-19	3.37397e-16	427.339	-0.525793	Down
chr11	PTS	E003	2.77439e-09	1.57358e-06	218.597	-0.521727	Down
chr2	ABI2	E008	3.51692e-05	0.00759169	99.938	-0.521329	Down
chr20	CPNE1	E021	3.84742e-07	0.000142921	202.178	-0.521192	Down
chr19	RTN2	E010	0.000205006	0.0334138	74.7391	-0.517675	Down
chr12	RPAP3	E006	4.73616e-06	0.00134539	121.81	-0.51426	Down
chr1	DRAM2	E005	1.04868e-11	9.04326e-09	262.22	-0.514079	Down
chr16	UBE2I	E004	0.0002572	0.0402891	77.9843	-0.514054	Down
chr1	TMEM56	E017	0.000287644	0.0440386	70.2802	-0.513299	Down
chr6	MLLT4	E034	8.16298e-07	0.000280999	148.904	-0.511975	Down
chr20	ENTPD6	E011	5.62013e-05	0.0111626	94.7609	-0.511409	Down
chrX	CXorf57	E010	9.19536e-07	0.000310219	153.787	-0.508135	Down
chr8	FSBP	E013	1.70201e-28	6.25377e-25	547.68	-0.507134	Down
chr11	SLC3A2	E007	0.000262202	0.0408832	90.2186	-0.505863	Down
chr17	PRPSAP2	E003	3.3492e-05	0.00727611	115.468	-0.50316	Down
chrX	CXorf57	E009	1.46341e-06	0.000468456	146.636	-0.501258	Down
chr19	2002-03-01	E002	0.000184818	0.0305655	73.5404	-0.500023	Down
chr16	TAOK2	E021	1.45666e-05	0.00358411	341.276	-0.497697	Down
chr17	GOSR2	E007	0.000235122	0.037385	82.467	-0.497636	Down
chr19	MFSD12	E002	0.000161435	0.0273597	89.5584	-0.497205	Down
chr17	DDX5	E004	6.34812e-06	0.00176184	130.202	-0.496204	Down
chrX	PHF6	E013	1.7396e-09	1.02806e-06	220.66	-0.495459	Down
chr11	CTSC	E007	1.28225e-05	0.00322766	110.955	-0.495216	Down
chr1	LEPROT	E008	6.78766e-51	6.03816e-47	1025.62	-0.494955	Down
chr17	ARRB2	E002	0.000159859	0.0271552	90.0454	-0.493231	Down
chr1	KIF1B	E021	7.21104e-87	2.43762e-82	3111.49	-0.492844	Down
chr2	ATG4B	E003	2.49047e-07	9.81209e-05	177.063	-0.492658	Down
chr9	DNAJC25	E002	0.000199631	0.0326954	81.1621	-0.492191	Down
chr20	GINS1	E003	1.77694e-05	0.00425409	106.424	-0.491814	Down
chr3	SEC22C	E002	7.9621e-50	6.40836e-46	965.184	-0.489288	Down
chr10	VTI1A	E008	2.46819e-08	1.2092e-05	281.306	-0.48842	Down
chrX	NONO	E003	2.70233e-05	0.00603365	120.727	-0.487448	Down
chr19	NFKBIB	E008	1.1344e-18	1.97667e-15	373.835	-0.486864	Down
chr1	TP73	E006	4.84574e-06	0.00136961	133.379	-0.484737	Down
chr12	PARPBP	E003	1.03437e-05	0.00268555	117.402	-0.4816	Down
chr2	MTERFD2	E005	1.6371e-13	1.78518e-10	270.885	-0.480522	Down
chr18	EPG5	E001	4.7517e-11	3.77236e-08	195.142	-0.479633	Down
chr15	FAM154B	E003	8.8557e-05	0.0164482	31.9915	-0.478936	Down
chr10	IDI1	E004	4.54452e-05	0.00936726	99.7151	-0.477001	Down
chr12	FOXM1	E006	1.12985e-05	0.00290113	136.863	-0.476558	Down
chr1	ST7L	E001	4.18573e-07	0.000154133	142.503	-0.472193	Down
chr1	CHD1L	E008	1.08164e-05	0.00278688	129.759	-0.470185	Down
chr10	MKI67	E009	3.2722e-09	1.82531e-06	296.788	-0.470004	Down
chr9	RABEPK	E006	3.57553e-05	0.00765951	114.191	-0.46884	Down
chr12	TMPO	E006	1.675e-10	1.22558e-07	305.658	-0.468609	Down
chr1	GPBP1L1	E012	0.000233973	0.0372374	97.3397	-0.465997	Down
chr2	UBE2F	E008	8.60499e-06	0.00228323	150.611	-0.465836	Down
chr19	BCAM	E014	6.89707e-08	3.08398e-05	179.751	-0.461729	Down
chr21	BRWD1	E040	8.71239e-06	0.0023081	184.075	-0.461408	Down
chr11	CTSC	E008	2.78958e-06	0.000840415	148.023	-0.456181	Down
chr7	THAP5	E002	3.7918e-05	0.0080312	102.309	-0.455183	Down
chr1	TP73	E007	2.91606e-06	0.000870801	154.052	-0.454851	Down
chr4	SNHG8	E002	9.93994e-08	4.2968e-05	193.091	-0.454468	Down
chr14	JKAMP	E003	8.598e-06	0.00228323	137.125	-0.453764	Down
chr20	CPNE1	E017	4.56983e-68	9.65491e-64	2902.81	-0.453665	Down
chr11	PUS3	E003	4.02316e-06	0.00116292	124.451	-0.4535	Down
chr12	TMPO	E007	6.51071e-12	5.88471e-09	376.726	-0.453462	Down
chr15	C15orf38	E009	3.23499e-13	3.38913e-10	361.977	-0.453125	Down
chr3	MAP3K13	E004	1.6682e-13	1.80743e-10	1129.85	-0.452677	Down
chr2	PIGF	E006	3.41077e-14	4.00339e-11	365.461	-0.451561	Down
chr21	BACE2	E008	1.71395e-09	1.01646e-06	256.352	-0.448399	Down
chr1	BLZF1	E006	0.000129315	0.0228628	100.209	-0.44768	Down
chr19	NAPA	E011	3.92775e-06	0.00113871	168.077	-0.445503	Down
chr6	HYMAI	E002	1.555e-05	0.00377082	118.961	-0.445162	Down
chr6	RXRB	E010	1.13457e-05	0.00290113	143.476	-0.443963	Down
chr6	PDCD2	E004	4.76524e-11	3.77236e-08	327.393	-0.441438	Down
chr3	ATP2C1	E024	1.32431e-09	8.13942e-07	314.114	-0.436327	Down
chr1	BMP8B	E003	7.68553e-05	0.0145466	100.93	-0.43385	Down
chr11	TMEM126B	E005	3.33486e-05	0.00726442	139.386	-0.43339	Down
chr11	CTSC	E006	3.46357e-12	3.23432e-09	333.919	-0.432572	Down
chr15	SERF2	E012	1.1605e-07	4.87931e-05	210.146	-0.430289	Down
chr10	HECTD2	E022	2.89294e-06	0.000865424	130.418	-0.42677	Down
chr3	MAP3K13	E003	8.31327e-05	0.0156297	273.331	-0.425027	Down
chr6	PDCD2	E005	1.59079e-05	0.00384657	157.248	-0.42423	Down
chr4	ZNF595	E008	2.45309e-06	0.000745722	91.6499	-0.420601	Down
chr3	C3orf23	E005	2.79602e-05	0.00620187	132.754	-0.420365	Down
chr3	ABCC5	E026	8.22753e-06	0.00220733	170.441	-0.417631	Down
chr16	ACSM3	E014	0.000146732	0.0252553	104.274	-0.417199	Down
chr11	ORAOV1	E001	1.27407e-17	2.03154e-14	260.912	-0.416211	Down
chr9	C9orf30	E004	3.64473e-10	2.5668e-07	310.481	-0.414182	Down
chr20	C20orf72	E003	0.000136378	0.0238127	177.768	-0.412353	Down
chr1	TP73	E003	9.99983e-06	0.00261395	164.263	-0.41183	Down
chr9	TLE4	E006	0.00014185	0.024565	136.185	-0.409358	Down
chr1	OPN3	E004	1.85342e-06	0.000579048	123.551	-0.408063	Down
chr14	LRR1	E005	7.71543e-12	6.82755e-09	302.133	-0.407739	Down
chr2	RPL31	E007	3.55552e-12	3.30195e-09	857.894	-0.406618	Down
chr1	MPZL1	E005	9.8698e-09	5.07049e-06	200.689	-0.406033	Down
chr3	DALRD3	E001	4.00777e-49	3.07906e-45	1250.81	-0.402757	Down
chr1	NUF2	E012	5.9302e-09	3.1128e-06	302.632	-0.401772	Down
chr7	H2AFV	E001	4.75973e-31	2.01122e-27	2654.54	-0.400703	Down
chr14	BCL2L2	E006	1.00279e-07	4.32378e-05	498.738	-0.396442	Down
chrX	TMLHE	E001	0.000239788	0.037984	103.489	-0.39495	Down
chr10	COMMD3	E004	6.17355e-05	0.012063	147.624	-0.394354	Down
chrX	FAM120C	E017	3.22614e-05	0.00706323	102.486	-0.393993	Down
chr15	AGPHD1	E002	1.29016e-08	6.47069e-06	178.143	-0.393742	Down
chr21	SETD4	E003	6.60963e-07	0.000232258	187.347	-0.392412	Down
chr14	ZBTB25	E001	6.85385e-07	0.000238362	75.7621	-0.391487	Down
chr3	RPL15	E005	2.86896e-07	0.000109957	229.704	-0.391012	Down
chr3	HEMK1	E011	1.02689e-05	0.00267024	138.213	-0.390435	Down
chr3	CCDC50	E001	4.79384e-06	0.00135949	165.809	-0.390147	Down
chr7	TSPAN12	E008	1.2059e-05	0.00306497	175.406	-0.38918	Down
chr19	ZNF585A	E005	2.79807e-06	0.000840415	157.617	-0.38743	Down
chr6	RWDD1	E003	0.000123635	0.0220896	149.496	-0.384801	Down
chr11	CHID1	E001	1.00704e-07	4.33102e-05	289.432	-0.384744	Down
chr1	GPATCH2	E001	0.000294706	0.0449154	115.235	-0.380627	Down
chr3	MAP4	E006	4.39265e-08	2.01205e-05	308.581	-0.377601	Down
chr3	CCDC50	E011	3.44468e-05	0.00746437	144.48	-0.376863	Down
chr19	ZFP28	E008	8.79465e-08	3.86096e-05	112.306	-0.375339	Down
chr10	COMMD3	E007	1.70447e-05	0.00409219	187.804	-0.37397	Down
chr8	EEF1D	E010	8.73191e-07	0.000296359	272.149	-0.370476	Down
chr2	MTERFD2	E007	0.000135685	0.0237162	142.635	-0.369568	Down
chr8	ASPH	E013	5.0737e-18	8.3258e-15	771.004	-0.368476	Down
chr1	ATPIF1	E004	0.00016934	0.0284511	161.576	-0.365354	Down
chr21	U2AF1	E007	3.44562e-18	5.70959e-15	937.645	-0.363852	Down
chr21	BRWD1	E039	1.48606e-18	2.51173e-15	1329.07	-0.363225	Down
chr6	ZSCAN12P1	E002	0.000138596	0.0241252	53.2461	-0.362697	Down
chr19	PRMT1	E002	2.29519e-05	0.00529239	220.964	-0.362466	Down
chr8	CYHR1	E001	2.25606e-09	1.30589e-06	294.29	-0.361888	Down
chr19	DMKN	E017	5.46377e-05	0.0109159	196.654	-0.361074	Down
chr1	SRGAP2	E022	8.30856e-32	3.69556e-28	1127.53	-0.360735	Down
chr14	KTN1	E041	0.000150969	0.0258528	178.443	-0.358369	Down
chr12	GOLT1B	E003	6.56284e-11	5.08831e-08	287.609	-0.357263	Down
chr13	POLR1D	E001	0.000103736	0.0189095	178.262	-0.35323	Down
chr6	TBX18	E001	2.01235e-11	1.6838e-08	492.693	-0.351763	Down
chr2	MITD1	E004	0.000306551	0.0463032	133.417	-0.351627	Down
chr1	FNBP1L	E017	1.27806e-05	0.00322766	198.015	-0.349522	Down
chr12	SLC38A2	E013	8.57134e-06	0.00228146	279.831	-0.349268	Down
chrX	ALG13	E033	1.28327e-05	0.00322766	218.733	-0.347105	Down
chr3	SLC41A3	E011	0.000114737	0.0206968	182.031	-0.346839	Down
chr2	CUL3	E015	7.17256e-08	3.18191e-05	375.386	-0.346717	Down
chr16	INO80E	E006	3.45693e-05	0.00747174	206.459	-0.346676	Down
chr6	SRSF3	E004	7.46716e-05	0.0142288	499.575	-0.346399	Down
chr4	PPA2	E011	0.000219191	0.0353172	189.897	-0.34603	Down
chr10	COMMD3	E005	0.000141017	0.024471	168.586	-0.34601	Down
chr6	RNF8	E005	0.000201454	0.0328983	172.877	-0.341302	Down
chr1	SRSF10	E009	3.56213e-05	0.00765377	224.495	-0.340345	Down
chr10	PTER	E004	4.35597e-05	0.00907825	186.05	-0.339163	Down
chr3	MAP4	E007	1.61011e-06	0.000511544	290.944	-0.338596	Down
chr2	RAB1A	E003	2.00483e-12	1.92532e-09	637.362	-0.337696	Down
chrX	PHF8	E002	1.45334e-06	0.000466118	290.353	-0.337464	Down
chr3	CDC25A	E010	1.4655e-05	0.00358976	258.447	-0.337144	Down
chr11	ALG9	E001	3.90732e-07	0.000144828	290.95	-0.336008	Down
chr5	KIAA1191	E005	6.00237e-07	0.000213583	257.318	-0.335845	Down
chr12	MYL6	E006	8.15545e-11	6.26561e-08	588.213	-0.335576	Down
chr11	NUP98	E023	0.00021975	0.0353293	190.714	-0.334922	Down
chr4	SLIT2	E003	2.38335e-15	3.14714e-12	1105.49	-0.330654	Down
chr19	MKNK2	E003	0.000118853	0.0213707	173.653	-0.33054	Down
chr6	ASCC3	E040	7.05497e-05	0.0135658	342.117	-0.329723	Down
chr13	MIR92A1	E017	2.26064e-13	2.4031e-10	229.241	-0.326915	Down
chr5	FASTKD3	E006	2.44907e-07	9.71692e-05	194.582	-0.326871	Down
chr5	KIAA1191	E006	4.93188e-07	0.000178498	281.843	-0.321173	Down
chr2	C2orf27A	E001	2.98532e-07	0.000113134	81.4466	-0.317412	Down
chr19	NAPA	E012	0.000281324	0.0434241	202.903	-0.31214	Down
chr4	MRPS18C	E003	2.03529e-06	0.000630045	314.759	-0.311584	Down
chrX	SPIN3	E004	4.31371e-07	0.000157814	168.427	-0.310807	Down
chr9	NFX1	E026	5.10392e-05	0.0102821	219.217	-0.310188	Down
chr3	CCDC50	E008	0.000159027	0.0270409	166.676	-0.310032	Down
chr18	ZNF397	E005	6.13147e-11	4.79788e-08	390.027	-0.309519	Down
chr2	DNAJB2	E010	0.000311406	0.0469525	180.306	-0.308965	Down
chrX	ARMCX6	E002	9.57701e-08	4.1612e-05	356.224	-0.307837	Down
chr18	DTNA	E035	7.05356e-12	6.2747e-09	616.427	-0.307448	Down
chr6	CUTA	E006	7.73363e-05	0.0146212	248.066	-0.307362	Down
chr9	MCART1	E003	5.99054e-09	3.12506e-06	267.726	-0.306554	Down
chr6	WTAP	E008	3.93042e-15	5.07115e-12	865.509	-0.304931	Down
chr9	DENND1A	E001	4.19439e-10	2.88185e-07	468.399	-0.304815	Down
chr2	RPL31	E005	2.66346e-05	0.00596263	279.933	-0.304433	Down
chr10	LOC387647	E003	1.49135e-15	2.00053e-12	279.985	-0.304144	Down
chr4	SLIT2	E002	9.78008e-11	7.41269e-08	886.516	-0.303519	Down
chr19	HNRNPM	E007	4.14499e-11	3.35209e-08	872.697	-0.302903	Down
chr17	SCO1	E004	2.04914e-05	0.00479041	250.514	-0.302802	Down
chr8	ASAH1	E010	1.31017e-06	0.000425037	425.687	-0.298843	Down
chr8	ASAH1	E011	3.84575e-08	1.7956e-05	480.505	-0.297849	Down
chr17	LOC100507246	E002	5.0181e-09	2.70977e-06	648.971	-0.29655	Down
chr6	FYN	E007	2.40321e-06	0.000735854	375.263	-0.29619	Down
chr22	UFD1L	E011	7.64651e-05	0.0145052	270.924	-0.294901	Down
chr6	EGFL8	E011	3.24837e-13	3.38913e-10	704.594	-0.294282	Down
chr5	TAF9	E004	4.32804e-33	2.09007e-29	1638.38	-0.293925	Down
chr3	FXR1	E017	7.81077e-06	0.00210891	363.572	-0.293591	Down
chr19	TIMM50	E011	2.16006e-09	1.25462e-06	618.15	-0.293087	Down
chr2	COPS8	E003	1.96987e-05	0.00463715	284.217	-0.29258	Down
chrX	GLA	E002	3.40855e-08	1.60477e-05	463.339	-0.292177	Down
chr4	SLIT2	E001	1.81334e-10	1.31541e-07	2186.59	-0.291897	Down
chr19	HMHA1	E023	1.60207e-19	3.00868e-16	379.034	-0.291274	Down
chr2	SEPT10	E008	3.7354e-05	0.00793162	273.582	-0.290863	Down
chr1	SRSF10	E003	3.49717e-42	2.18923e-38	2794.6	-0.288652	Down
chr3	CCDC50	E009	5.37278e-05	0.0107468	212.02	-0.286621	Down
chr7	DNAJB6	E012	7.55854e-25	2.16533e-21	1851.97	-0.286249	Down
chr3	ARPC4	E009	0.000286817	0.0440307	213.046	-0.285061	Down
chr19	LOC100506469	E004	1.04618e-23	2.63919e-20	790.247	-0.283008	Down
chr4	SEL1L3	E001	4.25957e-05	0.00889928	277.631	-0.280962	Down
chr22	UFD1L	E012	8.36759e-07	0.000286296	455.919	-0.279439	Down
chr19	ZNF235	E001	1.87971e-05	0.00446848	101.024	-0.278768	Down
chr10	COMMD3	E008	0.000264843	0.041181	270.621	-0.275419	Down
chr9	DNAJC25	E004	0.00028765	0.0440386	224.147	-0.275097	Down
chr3	MAP4	E011	3.46326e-06	0.00101098	414.609	-0.272625	Down
chr14	PAPOLA	E012	8.80852e-05	0.0164147	339.639	-0.272022	Down
chr2	SRSF7	E002	5.05674e-09	2.72194e-06	693.853	-0.271593	Down
chr19	MKNK2	E004	1.32935e-06	0.000430436	380.675	-0.270159	Down
chr16	RPL13	E003	4.025e-06	0.00116292	482.93	-0.268608	Down
chr10	DHX32	E005	1.53345e-07	6.32157e-05	478.281	-0.266632	Down
chr11	DCUN1D5	E005	4.12134e-09	2.24706e-06	724.504	-0.262108	Down
chr3	RPL15	E004	7.21532e-06	0.00196573	686.725	-0.261877	Down
chr8	TRAM1	E009	2.55235e-06	0.000773114	474.408	-0.261707	Down
chr4	WHSC1	E013	0.000174618	0.0290491	341.173	-0.260641	Down
chr5	SYNPO	E007	0.00012058	0.0216582	122.497	-0.259117	Down
chr8	ASAH1	E012	0.000180716	0.0299164	318.923	-0.258171	Down
chr21	RWDD2B	E002	3.0907e-05	0.0067931	289.758	-0.256901	Down
chr1	SPHAR	E002	0.000262761	0.0408966	292.449	-0.256012	Down
chrX	PDHA1	E008	5.65891e-05	0.0112262	374.345	-0.25542	Down
chr1	UBAP2L	E029	0.000125123	0.0222848	397.902	-0.254846	Down
chr6	EEF1E1	E020	9.58266e-05	0.0176242	525.751	-0.253142	Down
chr1	NASP	E006	6.8376e-17	1.01376e-13	1844.6	-0.251206	Down
chr3	CCDC50	E007	0.00022641	0.0361699	220.729	-0.249746	Down
chr6	PHF10	E001	2.58902e-05	0.00581934	402.639	-0.249378	Down
chr5	PPWD1	E008	0.000283166	0.043589	287.651	-0.242975	Down
chr19	MKNK2	E005	8.50418e-05	0.0159354	394.296	-0.242775	Down
chr6	QKI	E012	2.41278e-62	3.3984e-58	5067.03	-0.242583	Down
chr3	SLC33A1	E002	1.11928e-06	0.000370216	455.057	-0.241977	Down
chr2	RIF1	E033	4.44309e-17	6.70509e-14	1715.79	-0.240248	Down
chr1	SPHAR	E003	2.9711e-07	0.000112849	634.527	-0.239042	Down
chr5	PWWP2A	E001	3.52396e-05	0.0075972	279.441	-0.237443	Down
chr4	WHSC1	E015	1.62913e-07	6.63506e-05	798.782	-0.237365	Down
chr2	SLC35F5	E001	6.07219e-05	0.0119063	353.136	-0.236907	Down
chr19	ZNF749	E003	4.48389e-10	3.05592e-07	340.899	-0.236723	Down
chr5	FLT4	E001	1.61136e-05	0.00389074	389.262	-0.236111	Down
chr14	PAPOLA	E009	5.21394e-05	0.0104787	482.105	-0.235229	Down
chr21	TMEM50B	E001	8.01472e-06	0.00215708	423.463	-0.234602	Down
chr21	GABPA	E003	1.39371e-06	0.000448696	460.869	-0.234367	Down
chrX	GLA	E003	7.28499e-06	0.0019796	469.112	-0.233169	Down
chr22	PRR5	E013	0.000227444	0.0363008	329.338	-0.233029	Down
chr4	LARP1B	E010	1.0264e-06	0.000340829	500.671	-0.232632	Down
chr8	ASAH1	E014	0.000312072	0.0470111	360.635	-0.232298	Down
chr7	AGAP3	E018	7.23175e-05	0.0138584	464.9	-0.230961	Down
chr3	CMTM8	E002	8.41213e-05	0.015798	274.252	-0.230469	Down
chr7	PHF14	E003	5.67258e-05	0.0112401	403.97	-0.230306	Down
chr1	CD55	E011	3.78426e-10	2.64304e-07	960.179	-0.2303	Down
chr19	ILF3	E019	7.06216e-09	3.66149e-06	1129.17	-0.228714	Down
chr19	BAX	E007	1.9597e-06	0.000608877	608.636	-0.228485	Down
chr21	MCM3AP	E002	3.32863e-08	1.57152e-05	337.612	-0.227693	Down
chr3	ARPC4	E011	1.56398e-07	6.43174e-05	541.593	-0.22539	Down
chr15	POLG	E001	1.44676e-10	1.06318e-07	1412.21	-0.224283	Down
chr1	PIK3CD	E024	1.2793e-06	0.000416624	648.787	-0.221119	Down
chrX	APOO	E004	0.000126753	0.0225277	398.298	-0.21835	Down
chr1	CAMTA1	E002	3.26432e-05	0.00713759	506.843	-0.216664	Down
chr9	TLE1	E001	4.00095e-05	0.00841096	463.796	-0.21646	Down
chr11	CREBZF	E001	0.000245908	0.0386636	386.204	-0.216298	Down
chr22	ZNRF3	E010	7.04925e-12	6.2747e-09	739.744	-0.212873	Down
chr1	TAF5L	E001	1.25129e-15	1.70559e-12	1197.4	-0.212323	Down
chr2	EPB41L5	E028	3.8375e-17	5.84338e-14	1274.21	-0.21151	Down
chr1	ITGB3BP	E008	1.34691e-05	0.00336271	558.157	-0.211464	Down
chr9	BAG1	E001	0.000152372	0.0260404	416.011	-0.206257	Down
chr19	C19orf63	E008	3.19368e-06	0.000942053	1722.96	-0.204721	Down
chr5	SNX24	E007	2.86801e-08	1.38897e-05	445.976	-0.20415	Down
chr17	ARL17A	E004	0.000170482	0.0285296	269.703	-0.203502	Down
chr22	NCAPH2	E022	2.31098e-05	0.00532156	851.982	-0.202644	Down
chr5	KIAA1191	E004	0.000294479	0.0449154	311.68	-0.200879	Down
chr12	TMEM19	E006	0.000150552	0.0258338	1071.3	-0.199725	Down
chr2	PTCD3	E024	2.63461e-07	0.000102841	898.822	-0.199372	Down
chr1	SERTAD4	E004	3.03221e-11	2.48788e-08	340.106	-0.199136	Down
chr17	NBR1	E024	8.35573e-10	5.41105e-07	1931.93	-0.198794	Down
chr12	SLC6A15	E008	0.000243988	0.0384332	1450	-0.198138	Down
chr14	PPP2R5C	E019	3.46201e-14	4.03551e-11	2026.43	-0.197683	Down
chr15	SERF2	E016	2.4635e-05	0.0056116	548.164	-0.19733	Down
chr15	SERF2	E014	1.27514e-15	1.72419e-12	1953.12	-0.197138	Down
chr12	IKBIP	E002	1.42387e-17	2.22836e-14	861.361	-0.195647	Down
chr1	MAGOH	E003	1.11733e-07	4.73311e-05	951.045	-0.195242	Down
chr6	GNL1	E012	2.49497e-05	0.00566802	601.199	-0.193367	Down
chr6	RPS10	E011	0.000318921	0.0479147	639.267	-0.192633	Down
chr2	TIA1	E001	2.33944e-12	2.23396e-09	1288.84	-0.191954	Down
chrX	SLC6A8	E015	3.42009e-07	0.000128174	890.234	-0.191245	Down
chr8	VDAC3	E004	0.000136811	0.0238558	587.092	-0.190712	Down
chr1	DISC1	E006	3.98362e-09	2.18607e-06	2598.61	-0.189898	Down
chr14	CCNB1IP1	E008	4.00323e-08	1.85377e-05	1153.33	-0.189355	Down
chr2	CGREF1	E001	1.62361e-05	0.00391473	337.795	-0.189028	Down
chr11	KAT5	E015	0.000143715	0.0248118	494.7	-0.188633	Down
chr1	ERI3	E007	3.73544e-07	0.000139067	972.302	-0.188608	Down
chr4	HNRNPD	E003	2.18737e-10	1.57323e-07	1851.19	-0.187241	Down
chr19	ZNF419	E006	9.63942e-11	7.33899e-08	355.092	-0.184887	Down
chr1	APH1A	E002	1.19797e-05	0.00304942	833.307	-0.181952	Down
chr13	MPHOSPH8	E014	6.45428e-05	0.0125535	563.22	-0.179836	Down
chr10	BCCIP	E009	4.00795e-09	2.19231e-06	1587.35	-0.178159	Down
chr14	ANKRD9	E001	1.30248e-06	0.000423355	328.206	-0.177686	Down
chr19	ILF3	E020	3.12102e-08	1.49016e-05	1751.88	-0.177459	Down
chr11	CLPB	E001	0.000161549	0.0273597	571.412	-0.174529	Down
chr4	IGFBP7	E001	0.000125004	0.0222848	122.926	-0.171546	Down
chr19	LOC147804	E008	6.11885e-09	3.18218e-06	602.801	-0.168324	Down
chr2	PHOSPHO2	E010	2.66866e-05	0.00596636	933.357	-0.16819	Down
chr16	ALDOA	E005	2.58913e-05	0.00581934	1122.52	-0.167783	Down
chr14	MRPL52	E009	0.000147507	0.0253628	693.625	-0.165061	Down
chr16	RPS15A	E005	4.91638e-05	0.00998759	1029.95	-0.159087	Down
chr1	PI4KB	E011	0.000109346	0.01983	755.421	-0.157959	Down
chr10	ZNF503	E001	1.79723e-05	0.00429052	562.303	-0.15618	Down
chr2	ZAK	E012	0.000238229	0.0377724	1610.71	-0.154583	Down
chr12	NAP1L1	E014	4.18128e-06	0.00119986	2240.71	-0.154148	Down
chr2	CFLAR	E015	3.32952e-09	1.8451e-06	766.148	-0.153517	Down
chr1	TOR1AIP2	E005	7.42285e-06	0.00201382	2097.36	-0.150626	Down
chr17	PAFAH1B1	E011	4.60254e-16	6.48268e-13	2984.4	-0.150165	Down
chr1	S100PBP	E009	2.70838e-06	0.000817448	947.86	-0.149025	Down
chr10	NRP1	E001	6.99688e-06	0.00191052	790.507	-0.148689	Down
chr3	CCDC58	E004	0.000262072	0.0408832	666.705	-0.148255	Down
chr22	POLR3H	E001	8.91245e-07	0.00030188	2503.93	-0.147059	Down
chr20	ZNFX1	E006	1.24326e-06	0.000406453	1267.06	-0.146826	Down
chr19	WDR83	E002	1.70951e-09	1.01646e-06	1312.18	-0.143314	Down
chr16	C16orf72	E003	1.96226e-05	0.00462567	440.919	-0.143185	Down
chr15	CHRNA5	E005	1.95493e-06	0.000608512	1025.11	-0.14292	Down
chr4	LETM1	E001	1.15433e-07	4.86546e-05	1653.27	-0.142501	Down
chr14	HNRNPC	E009	5.7793e-06	0.00161458	1988.25	-0.139985	Down
chr19	YIPF2	E001	2.34969e-05	0.00540333	1166.21	-0.13908	Down
chr12	NAP1L1	E015	1.25238e-06	0.000408642	2219.6	-0.13728	Down
chr4	PCDH7	E002	4.73016e-07	0.000171565	1318.89	-0.135666	Down
chr9	SLC44A1	E016	3.118e-09	1.74505e-06	2011.75	-0.135344	Down
chr11	TMX2	E009	1.67955e-06	0.000531607	1832.78	-0.134841	Down
chr22	SBF1	E001	0.00016612	0.0279409	1230.02	-0.13466	Down
chr1	TMEM50A	E007	8.92389e-13	8.71858e-10	3795.84	-0.132196	Down
chr20	ATP5E	E003	8.09374e-07	0.000279185	2099.95	-0.132157	Down
chr9	RXRA	E010	1.20246e-08	6.08504e-06	867.724	-0.131247	Down
chr1	THAP3	E009	3.20937e-07	0.000120544	883.276	-0.131126	Down
chr17	P2RX5	E005	0.000223208	0.0357598	1276.7	-0.130413	Down
chr1	PRDM2	E010	4.35587e-10	2.98068e-07	1077.06	-0.12992	Down
chr12	NAP1L1	E002	4.70357e-07	0.000170967	2731.45	-0.129802	Down
chr15	ZSCAN2	E005	3.92432e-08	1.82724e-05	592.19	-0.128357	Down
chr9	PSIP1	E001	6.60674e-08	2.97779e-05	2414.06	-0.127057	Down
chr5	HNRNPH1	E004	0.000162256	0.027452	1523.01	-0.126658	Down
chr16	COQ7	E007	0.000172026	0.0287027	608.34	-0.126252	Down
chr17	NME2	E005	2.15854e-10	1.55913e-07	4136.04	-0.125732	Down
chr1	ENSA	E001	5.70807e-12	5.24336e-09	3389.65	-0.125415	Down
chr6	CCDC90A	E001	3.25035e-08	1.54319e-05	1707.4	-0.1251	Down
chr16	ZNF276	E012	6.14142e-07	0.000218072	810.442	-0.124678	Down
chr10	CHST15	E001	0.000318432	0.0478838	468.205	-0.124319	Down
chr10	MRPS16	E001	3.51038e-13	3.5959e-10	1903.92	-0.123932	Down
chr6	EEF1E1	E021	0.000191347	0.031522	1186.88	-0.12267	Down
chr19	ZNF480	E005	0.000133152	0.0233701	704.201	-0.121823	Down
chr19	RPL28	E008	1.01443e-06	0.000338183	2415.59	-0.118041	Down
chr17	NME2	E004	2.2887e-10	1.63914e-07	4882.95	-0.115834	Down
chr18	TPGS2	E001	1.69616e-05	0.00407802	1710.4	-0.113835	Down
chr7	ZNF655	E008	7.31283e-08	3.23564e-05	683.694	-0.11335	Down
chr17	FOXO3B	E002	7.81634e-10	5.12061e-07	617.038	-0.112332	Down
chr17	TIMP2	E001	2.89119e-06	0.000865424	2580.81	-0.110747	Down
chr4	MAD2L1	E003	0.000242632	0.0382553	1152.82	-0.110203	Down
chr10	ZNF33B	E001	3.83517e-09	2.11147e-06	457.879	-0.108053	Down
chrX	RBMX	E001	0.000247218	0.0388334	1936.96	-0.107167	Down
chr1	ELK4	E001	4.76607e-10	3.23519e-07	871.112	-0.106475	Down
chr1	SORT1	E001	6.71929e-08	3.01245e-05	2946.86	-0.104491	Down
chr16	APRT	E005	9.72607e-05	0.0178245	1845.04	-0.10441	Down
chr19	PVR	E010	1.26438e-08	6.36027e-06	1952.3	-0.104062	Down
chr5	TMEM167A	E001	1.06668e-19	2.04875e-16	3741.68	-0.103084	Down
chr17	NME2	E002	8.00948e-05	0.0150921	2053.24	-0.10173	Down
chr2	HDLBP	E001	2.47626e-05	0.00563309	3830.01	-0.100843	Down
chr20	ATP5E	E002	1.41737e-05	0.00350239	2966.85	-0.100686	Down
chr1	PSMB2	E001	1.18233e-07	4.95874e-05	4449.8	-0.0977946	Down
chr4	LCORL	E001	6.20641e-07	0.000219918	1254.86	-0.0964823	Down
chr15	CSNK1G1	E001	2.6393e-05	0.00591638	712.646	-0.0950949	Down
chr15	HMG20A	E011	7.01227e-08	3.11898e-05	2647.45	-0.0932505	Down
chr7	KIAA1147	E001	7.22231e-06	0.00196573	3686.4	-0.093008	Down
chr17	NME2	E006	1.21731e-06	0.000398739	4049.29	-0.0930019	Down
chr2	LOC254128	E008	4.57118e-05	0.00941073	1087.85	-0.0924725	Down
chr15	ARIH1	E014	1.21541e-06	0.000398739	3317.8	-0.0897411	Down
chr16	HSBP1	E004	6.49527e-11	5.05913e-08	5452.43	-0.0892395	Down
chr5	MXD3	E001	3.05374e-21	6.61722e-18	7613.74	-0.0891292	Down
chr15	LOC388152	E001	6.00012e-06	0.00167074	1410.09	-0.0873973	Down
chr2	CIAO1	E007	1.82704e-06	0.000571865	3041.43	-0.0867934	Down
chr3	CLDND1	E001	5.75842e-07	0.000207083	3034.64	-0.0863918	Down
chr14	TRAF3	E012	6.65544e-07	0.000233382	1438.71	-0.0863372	Down
chr15	CALML4	E001	0.000105108	0.0191231	615.059	-0.0859964	Down
chr17	HN1	E001	1.05797e-05	0.00273841	3239.28	-0.085808	Down
chr17	MED1	E001	1.25473e-09	7.76828e-07	3254.26	-0.0791168	Down
chr6	PRR3	E004	4.7985e-05	0.00982035	1238.73	-0.0770859	Down
chr3	KLHL18	E010	5.89211e-05	0.011607	1348.28	-0.0759878	Down
chr10	ZNF37A	E010	3.02212e-06	0.000896137	1180.98	-0.0753923	Down
chr6	ACAT2	E009	0.000178789	0.0296264	2247.55	-0.074429	Down
chr11	CALCB	E005	0.000259008	0.0404972	2485.4	-0.0728084	Down
chr6	STX7	E001	0.000103822	0.0189095	2331.26	-0.0726032	Down
chr3	EIF4E3	E001	5.04333e-05	0.0101721	1205.96	-0.0722287	Down
chr12	ANKRD52	E001	1.43884e-05	0.00355025	2790.83	-0.0716429	Down
chr15	SNX22	E007	1.64175e-07	6.6704e-05	6783.66	-0.0703531	Down
chr19	MED29	E004	3.59224e-06	0.00104503	1213.86	-0.0703521	Down
chr11	FZD4	E001	7.07576e-07	0.000244569	648.665	-0.0699524	Down
chr1	PEX19	E001	9.20154e-05	0.0170158	2328.92	-0.0689582	Down
chrX	CHIC1	E006	0.000313142	0.0471302	335.088	-0.0650104	Down
chr10	EIF4EBP2	E003	0.000170099	0.0284937	6405.77	-0.0645	Down
chr14	HOMEZ	E001	4.16387e-06	0.00119894	540.146	-0.0597136	Down
chr1	YTHDF2	E008	0.000225279	0.0360574	4041.99	-0.0582365	Down
chr3	SERP1	E001	2.50872e-09	1.42769e-06	5857.69	-0.0568378	Down
chr11	LOC100506305	E001	0.000169619	0.0284692	213.956	-0.0567414	Down
chr3	PFN2	E001	6.17047e-05	0.012063	5982.15	-0.0555456	Down
chr15	C15orf17	E001	5.593e-05	0.0111346	955.379	-0.0553554	Down
chrX	YIPF6	E007	6.89827e-05	0.0133251	2572.76	-0.0544654	Down
chr2	RAPH1	E001	0.000148556	0.0255172	1848.63	-0.0532457	Down
chr17	CNP	E004	2.58206e-06	0.000780716	3193.26	-0.0505207	Down
chr10	SLC18A2	E016	2.87556e-07	0.000109961	582.951	-0.0431949	Down
chr12	ARF3	E001	6.23843e-05	0.0121757	4734.3	-0.0414932	Down
chr20	DNAJC5	E005	6.83625e-06	0.00186977	2916.21	-0.0397597	Down
chr16	ATXN1L	E003	1.06056e-05	0.00274092	1012.91	-0.0373722	Down
chr14	FOXN3	E001	0.000301006	0.0456696	2565.1	-0.0294509	Down
chr15	ARPP19	E001	0.000163791	0.0276288	6407.49	-0.0206964	Down
chr15	RPS17L	E002	6.81325e-07	0.000237929	33.0295	0.0155093	Up
chr19	NUP62	E011	4.52493e-05	0.00933827	4739.49	0.0321047	Up
chr3	CGGBP1	E001	2.63369e-07	0.000102841	6734.5	0.0330805	Up
chr19	ZNF254	E004	1.75818e-06	0.000553385	1551.81	0.0335457	Up
chr1	AK2	E003	9.61583e-05	0.0176659	1969.81	0.0354297	Up
chr7	ZNF92	E004	0.00032397	0.04863	1291.36	0.0362702	Up
chr1	NUCKS1	E001	1.05589e-05	0.00273721	43131.9	0.0380582	Up
chr6	KCTD20	E008	0.000171095	0.0286038	4221.36	0.0388814	Up
chr13	MZT1	E001	7.79362e-06	0.00210891	7086.14	0.0408781	Up
chr1	TOR1AIP2	E001	3.40447e-06	0.000995542	4476.33	0.0431135	Up
chr6	SSR1	E001	0.000154155	0.0263185	7008.44	0.0449271	Up
chr1	PTP4A2	E001	0.000303899	0.0459848	7920.73	0.0460486	Up
chr16	LOC100507577	E002	0.000207185	0.0336941	572.071	0.0467307	Up
chr5	GPX8	E003	0.000282922	0.043589	1913.91	0.0500475	Up
chr20	MMP24	E009	3.8894e-05	0.00822013	255.493	0.0510541	Up
chr1	OTUD3	E008	0.00027653	0.0427231	948.019	0.0525122	Up
chr11	CCDC84	E011	5.42171e-08	2.46338e-05	1157.58	0.0527585	Up
chr15	PAQR5	E010	3.63515e-05	0.00776755	1649.69	0.0527809	Up
chr17	CHRNE	E001	5.83451e-07	0.00020893	86.3206	0.0529239	Up
chr6	ZNF204P	E001	1.49145e-05	0.00363759	927.109	0.0545492	Up
chr14	MAPK1IP1L	E004	2.32237e-07	9.27961e-05	3806.17	0.0554131	Up
chr6	C6orf89	E008	8.2842e-06	0.00221901	2750.08	0.0573806	Up
chr19	RPL13AP5	E009	0.000270955	0.0419769	8922.91	0.0581302	Up
chr5	SREK1IP1	E001	1.57338e-09	9.43025e-07	2844.32	0.059049	Up
chr1	LGALS8	E015	5.76041e-05	0.0113874	2183.15	0.0617225	Up
chr3	RPL15	E011	1.13342e-05	0.00290113	38254.8	0.0620364	Up
chr3	UBXN7	E001	0.000253508	0.0397475	2154.4	0.0631089	Up
chr9	DNAJC25	E009	4.32118e-05	0.00901686	3096.88	0.0649983	Up
chr19	ZNF100	E001	3.44112e-07	0.000128677	800.014	0.0657655	Up
chr2	HNRNPA3	E013	3.94332e-05	0.00832085	23469	0.0662934	Up
chr7	HOXA	E004	8.57058e-05	0.0160243	457.784	0.067745	Up
chr20	GINS1	E007	3.24841e-11	2.6524e-08	3812.26	0.068065	Up
chr1	RRP15	E005	1.00061e-05	0.00261395	1724.49	0.0697997	Up
chr3	ABHD10	E005	9.93232e-06	0.00260677	2327.24	0.0705359	Up
chrX	HMGB3	E005	6.2676e-05	0.0122045	3227.7	0.0709089	Up
chr11	SC5DL	E006	7.63202e-10	5.04367e-07	3973.53	0.0709408	Up
chr15	C15orf38	E001	1.45777e-05	0.00358411	3335.06	0.0721794	Up
chr1	AK2	E008	4.20318e-07	0.000154217	1855.94	0.0729771	Up
chr16	METTL9	E006	3.61971e-05	0.00774435	2769.47	0.0732538	Up
chr1	AK2	E007	4.9879e-09	2.70977e-06	2450.41	0.0749827	Up
chr1	FLVCR1	E010	0.000220394	0.035376	986.471	0.0753304	Up
chr3	PDCD6IP	E022	0.000242533	0.0382553	3567.44	0.0756984	Up
chr3	CD47	E001	2.10845e-05	0.00491546	2563.07	0.0759004	Up
chr10	COMMD3	E018	1.23712e-05	0.0031396	3728.24	0.0775784	Up
chr16	USP31	E001	1.10428e-05	0.00284087	1009.45	0.0781729	Up
chr10	REEP3	E008	2.95108e-05	0.00652015	1330.46	0.0788163	Up
chr7	ZNF138	E006	3.05423e-17	4.69297e-14	975.745	0.0806348	Up
chr7	NAMPT	E001	5.0039e-05	0.0101288	3359.07	0.0808241	Up
chr5	FAM105B	E007	0.000268749	0.0416734	1452.37	0.0819315	Up
chr16	TUBB3	E005	0.000177739	0.0294813	620.153	0.0819785	Up
chr20	SLC23A2	E001	0.000230577	0.0367662	1683.29	0.0826779	Up
chr16	HSBP1	E002	0.000206964	0.0336941	1797.14	0.0836673	Up
chr12	CCDC92	E001	2.51726e-07	9.8946e-05	542.483	0.0856678	Up
chr16	CD2BP2	E001	0.000236057	0.0374633	1578.93	0.0881018	Up
chr1	CDC73	E017	4.08771e-05	0.00857201	2206.57	0.088983	Up
chr1	AK2	E004	2.37198e-06	0.00072761	1271.04	0.0896472	Up
chrX	PDK3	E013	2.11866e-16	3.11388e-13	3105.27	0.0898883	Up
chr17	NME2	E009	0.000298661	0.0453546	4878.49	0.090236	Up
chr7	H2AFV	E003	2.38752e-07	9.49503e-05	780.66	0.0919682	Up
chr2	SESTD1	E001	7.36549e-05	0.0140668	1386.18	0.0930562	Up
chr8	ZHX1	E009	2.46077e-06	0.000746713	2167.05	0.0986717	Up
chr3	NDUFB5	E006	2.62999e-05	0.00590333	1798.79	0.0990186	Up
chr16	HIRIP3	E004	0.00012618	0.0224494	1242.16	0.102921	Up
chr7	H2AFV	E004	2.96221e-07	0.000112764	704.586	0.103211	Up
chr1	AK2	E010	6.9161e-08	3.08432e-05	1444.55	0.103353	Up
chr12	PARPBP	E011	3.80921e-06	0.00110624	1191.69	0.104464	Up
chr11	CELF1	E002	0.000128074	0.0226909	1874.11	0.106168	Up
chr11	SVIP	E001	0.000164066	0.0276476	641.373	0.106304	Up
chr2	PIGF	E001	0.000203572	0.0332121	1012.32	0.106433	Up
chr16	HSBP1	E001	5.04008e-05	0.0101721	1588.43	0.106685	Up
chr2	TMEM237	E001	2.78382e-07	0.00010695	1745.9	0.107369	Up
chr19	ATP5D	E001	4.84257e-05	0.00988517	1179.25	0.108291	Up
chr8	ASPH	E001	2.56781e-05	0.00579455	1962.12	0.108311	Up
chr1	TIPRL	E008	2.27872e-09	1.3145e-06	3119.77	0.109397	Up
chr3	SERP1	E003	3.34779e-05	0.00727611	1290.09	0.109665	Up
chr7	NAPEPLD	E001	5.42684e-09	2.89254e-06	570.186	0.109851	Up
chr16	SLC7A6	E012	0.000121327	0.0217462	1724.02	0.110299	Up
chr12	SBNO1	E001	6.834e-07	0.000238161	2300.56	0.112245	Up
chr6	MMS22L	E001	9.5465e-05	0.0175768	1353.08	0.112324	Up
chr21	TMEM50B	E004	0.000114944	0.020712	999.487	0.113094	Up
chr15	SERF2	E007	4.17688e-06	0.00119986	3392.14	0.116099	Up
chr12	C12orf29	E007	1.82098e-05	0.00433496	1016.87	0.116683	Up
chr1	BMP8B	E001	2.00445e-05	0.00470544	479.609	0.120831	Up
chr7	H2AFV	E002	7.31659e-16	1.02202e-12	1354.52	0.121875	Up
chr2	SRSF7	E001	1.0363e-08	5.30775e-06	3344.78	0.12461	Up
chr1	ATPIF1	E001	1.14048e-05	0.00291185	1425.56	0.124916	Up
chr4	PCDH7	E007	3.37939e-09	1.86661e-06	1227.9	0.126228	Up
chr20	ATP5E	E004	9.32732e-11	7.1335e-08	3475.9	0.126957	Up
chr1	MRPS21	E002	0.000267769	0.0415594	978.701	0.127294	Up
chr1	RAB3GAP2	E001	1.38974e-05	0.00345433	1385.21	0.128906	Up
chr5	REEP5	E001	6.92287e-13	6.9649e-10	2367.25	0.128962	Up
chr6	PDCD2	E001	0.000310867	0.0469131	1042.57	0.130287	Up
chr12	YAF2	E001	3.89073e-05	0.00822013	1006.73	0.130669	Up
chr1	SH3GLB1	E012	1.30003e-17	2.05356e-14	3408.94	0.131088	Up
chr14	EIF2S1	E008	1.15534e-10	8.64049e-08	2776.52	0.132166	Up
chr6	WTAP	E010	1.03008e-07	4.4189e-05	1665.67	0.132672	Up
chr12	RAB3IP	E013	2.43621e-09	1.39111e-06	1482.06	0.134565	Up
chr7	H2AFV	E005	2.0173e-06	0.000625622	481.625	0.135161	Up
chr19	P2RY11	E016	2.28965e-05	0.00528683	1167.65	0.136411	Up
chr1	TRIT1	E001	0.000166138	0.0279409	707.985	0.138521	Up
chr21	TEKT4P2	E004	4.13406e-08	1.90392e-05	545.555	0.142138	Up
chr6	HDAC2	E001	2.51117e-05	0.00568292	2292.98	0.142682	Up
chr6	PRPF4B	E015	3.99867e-10	2.7813e-07	2013.81	0.146103	Up
chr3	MBNL1	E002	3.33522e-05	0.00726442	684.016	0.146494	Up
chr16	APRT	E002	1.03878e-07	4.44493e-05	1823.26	0.146608	Up
chr7	DNAJB6	E010	3.17779e-08	1.51298e-05	2033.88	0.147102	Up
chr20	PET117	E003	7.27195e-05	0.0139039	630.792	0.148902	Up
chr21	U2AF1	E006	5.93278e-06	0.00165472	1603.33	0.149759	Up
chr9	ANKS6	E001	9.85654e-10	6.17019e-07	1057.62	0.150075	Up
chr12	SCAF11	E001	5.81571e-09	3.07178e-06	1600.94	0.150572	Up
chrX	TAF9B	E001	1.94182e-24	5.47011e-21	1619.32	0.151148	Up
chr9	HNRNPK	E002	1.94552e-05	0.00459262	1872.96	0.151801	Up
chr2	MFF	E004	6.56352e-05	0.0127513	1025.69	0.15209	Up
chr20	CPNE1	E008	9.07703e-05	0.0168039	507.614	0.152136	Up
chr16	MAZ	E005	2.76499e-07	0.000106698	1576.12	0.152709	Up
chr2	PSME4	E001	0.000124107	0.0221506	929.579	0.15336	Up
chr10	MRPS16	E002	2.42452e-06	0.000741034	823.942	0.154051	Up
chr6	RPS10	E001	3.66593e-05	0.00781356	1543.31	0.15424	Up
chr19	ZNF85	E007	9.1016e-06	0.00240368	279.566	0.154953	Up
chr4	RUFY3	E021	2.3945e-05	0.00548399	809.474	0.155408	Up
chr16	C16orf72	E004	6.61573e-06	0.00182413	1898.27	0.156982	Up
chr8	ENY2	E008	0.00023188	0.036939	687.935	0.157677	Up
chr4	SLIT2	E026	0.000187273	0.0309412	684.548	0.158486	Up
chr20	RALY	E010	9.98724e-05	0.0182689	840.56	0.158628	Up
chr2	DGUOK	E007	8.85353e-05	0.0164482	747.928	0.158758	Up
chr17	C17orf76	E010	0.000158163	0.0269212	748.665	0.159604	Up
chr15	CHRNA5	E006	4.13415e-07	0.000152566	945.43	0.161042	Up
chr6	SYNCRIP	E001	1.05255e-21	2.40408e-18	6721.58	0.16111	Up
chr3	CNBP	E006	0.000130707	0.0230366	851.641	0.161473	Up
chr20	CPNE1	E001	4.87785e-06	0.00137638	646.398	0.162239	Up
chrX	GLA	E005	5.44239e-07	0.000196135	1086.04	0.164347	Up
chr9	C9orf30	E016	0.000174192	0.0290285	1037.05	0.169292	Up
chr14	TRMT5	E001	4.58302e-07	0.000166944	670.425	0.171235	Up
chr20	MIR1292	E014	8.55005e-06	0.00227938	1043.75	0.171865	Up
chr17	C17orf76	E009	3.57501e-06	0.00104181	1007.4	0.171889	Up
chrX	GLA	E007	0.000139005	0.0241465	681.33	0.172527	Up
chr20	CPNE1	E023	2.03752e-05	0.00477644	510.064	0.172747	Up
chr2	CERKL	E001	1.34913e-10	1.00453e-07	324.765	0.174886	Up
chr11	CTSC	E001	2.90733e-07	0.000110925	954.6	0.17933	Up
chr5	TMEM167A	E003	2.9969e-06	0.000890223	637.097	0.18133	Up
chr21	NDUFV3	E002	2.13076e-09	1.24187e-06	999.03	0.181655	Up
chr7	ACTR3C	E009	1.51559e-05	0.00369113	102.826	0.182564	Up
chr15	MYO5A	E001	8.2945e-10	5.39206e-07	853.397	0.183208	Up
chr19	DMKN	E013	0.000282157	0.0435129	583.084	0.185025	Up
chr3	SEC22C	E001	1.37042e-06	0.000442038	651.569	0.185818	Up
chr11	YIF1A	E003	3.75485e-05	0.00796293	641.621	0.186188	Up
chr12	USP15	E023	1.45892e-05	0.00358411	695.068	0.186464	Up
chr21	NDUFV3	E001	7.85012e-05	0.0148083	558.097	0.187798	Up
chr18	LOC647946	E001	0.000324899	0.0487262	272.813	0.188389	Up
chr12	PAWR	E001	0.000175201	0.0290888	436.037	0.188902	Up
chr1	UBAP2L	E024	0.000131016	0.023067	674.168	0.191735	Up
chr14	PPM1A	E009	2.01135e-26	6.79918e-23	2093.98	0.192109	Up
chr22	SYNGR1	E003	0.000169784	0.0284692	383.312	0.192123	Up
chr7	HOXA9	E005	8.94344e-05	0.016593	583.391	0.193829	Up
chr15	CHRNA3	E001	4.68999e-05	0.00962017	293.342	0.194156	Up
chr2	ZAK	E021	0.000134445	0.0235726	339.296	0.194363	Up
chr1	AKR1A1	E009	0.000196537	0.0323454	565.288	0.196256	Up
chr4	HNRPDL	E001	2.01554e-21	4.54222e-18	3553.68	0.196993	Up
chr21	MCM3AP	E003	1.06991e-07	4.56656e-05	365.861	0.198331	Up
chr13	MPHOSPH8	E003	9.95101e-06	0.00260763	712.432	0.198845	Up
chr5	TAF9	E003	0.000262772	0.0408966	376.26	0.203031	Up
chr2	PPM1B	E009	1.72137e-06	0.00054281	595.904	0.204931	Up
chr17	PYCR1	E005	4.07685e-05	0.00855987	604.488	0.205874	Up
chr19	SUGP2	E002	1.59015e-05	0.00384657	586.947	0.206955	Up
chr20	CPNE1	E002	5.01053e-09	2.70977e-06	1038.84	0.20869	Up
chr19	WDR83	E013	9.14576e-06	0.00241157	474.979	0.212692	Up
chr20	CPNE1	E011	1.44181e-07	5.9876e-05	584.527	0.212804	Up
chr20	CPNE1	E012	5.70422e-08	2.58479e-05	621.176	0.213495	Up
chr20	CPNE1	E014	2.1444e-06	0.000662607	462.517	0.214111	Up
chr12	TMPO	E004	4.82986e-14	5.55336e-11	1837.17	0.214903	Up
chr16	GLG1	E001	2.7198e-11	2.25344e-08	1488.73	0.216278	Up
chr5	C5orf44	E015	7.56187e-05	0.0143769	389.711	0.216475	Up
chr20	CPNE1	E015	5.86093e-09	3.08603e-06	692.813	0.21728	Up
chr7	H2AFV	E006	2.98105e-05	0.00657777	220.896	0.219634	Up
chr19	BCAT2	E009	4.87041e-05	0.00990611	472.967	0.220097	Up
chr22	SYNGR1	E004	0.000289567	0.044292	297.314	0.221837	Up
chr3	SEC22C	E007	0.000105879	0.0192426	354.198	0.223181	Up
chr20	CPNE1	E007	5.1166e-10	3.45923e-07	758.689	0.223559	Up
chr20	CPNE1	E009	1.73771e-07	7.02649e-05	516.946	0.226085	Up
chr2	BCL11A	E002	1.13588e-12	1.10337e-09	611.759	0.226511	Up
chr4	MFSD8	E001	3.32828e-09	1.8451e-06	454.78	0.227831	Up
chr5	TAF9	E002	5.22539e-08	2.38058e-05	625.907	0.228764	Up
chr3	NPHP3	E001	3.45545e-05	0.00747174	463.763	0.229234	Up
chr16	FANCA	E001	4.84998e-05	0.00988834	415.578	0.231689	Up
chr1	NBL1	E015	8.92073e-10	5.65749e-07	997.601	0.232278	Up
chr2	GCFC2	E001	3.55673e-05	0.00765377	434.329	0.235874	Up
chr12	HCFC2	E015	0.000141213	0.0244799	237.629	0.235906	Up
chr6	GPANK1	E010	3.9624e-05	0.00835068	300.365	0.236012	Up
chr20	CPNE1	E010	6.5762e-07	0.000231564	436.344	0.23787	Up
chr10	BMS1	E016	2.79939e-06	0.000840415	561.007	0.237908	Up
chr19	ISOC2	E005	8.43878e-05	0.0158304	349.328	0.238666	Up
chr2	EEF1B2	E002	5.88962e-12	5.38088e-09	1299.67	0.241115	Up
chr19	LOC147804	E002	6.54755e-07	0.000231037	355.018	0.241591	Up
chr1	SRSF10	E001	2.33933e-32	1.09831e-28	3091.95	0.244323	Up
chr11	CYP2R1	E002	0.000134653	0.0235845	210.938	0.244375	Up
chr2	TIA1	E013	0.00020885	0.0338445	288.664	0.244844	Up
chr5	TMEM167A	E002	8.25234e-07	0.000283498	437.092	0.245539	Up
chr19	DEDD2	E004	0.000215395	0.034805	249.354	0.248489	Up
chr1	DEPDC1	E005	5.41689e-06	0.00152087	601.081	0.248529	Up
chr6	BAG6	E002	0.000226404	0.0361699	346.189	0.249141	Up
chr6	GNL1	E001	4.39764e-19	7.99236e-16	1586.05	0.250856	Up
chr1	SARS	E002	1.21333e-06	0.000398739	596.687	0.251424	Up
chr2	MTERFD2	E001	1.78341e-06	0.000560284	347.291	0.251774	Up
chr17	UNK	E019	1.89142e-05	0.00448999	338.548	0.255489	Up
chr16	ALG1	E013	3.72853e-16	5.38629e-13	728.261	0.255788	Up
chr9	RALGPS1	E024	6.84865e-05	0.0132444	194.701	0.256041	Up
chr10	CREM	E016	1.39337e-05	0.00345825	332.298	0.256321	Up
chr11	APLP2	E009	1.54377e-05	0.00374896	487.467	0.258643	Up
chr9	TLE1	E014	0.000284447	0.0437463	279.931	0.2606	Up
chr20	CPNE1	E016	1.45894e-09	8.80678e-07	558.071	0.262827	Up
chr18	MPPE1	E001	8.51282e-06	0.00227304	322.131	0.264504	Up
chr17	COG1	E014	0.000258452	0.0404477	232.57	0.265954	Up
chr21	BRWD1	E002	2.19926e-18	3.68039e-15	913.209	0.268621	Up
chr2	FN1	E017	1.32634e-05	0.00332609	422.167	0.26985	Up
chr11	FBXO3	E001	8.61895e-10	5.53907e-07	617.654	0.272451	Up
chr20	CPNE1	E004	3.09431e-12	2.90556e-09	698.852	0.274677	Up
chr15	ZSCAN2	E002	0.000120979	0.0217068	193.856	0.277767	Up
chr20	CPNE1	E013	9.50129e-10	5.9922e-07	520.542	0.278104	Up
chr1	SRP9	E003	5.62028e-05	0.0111626	316.862	0.278753	Up
chr11	SIDT2	E026	5.97655e-07	0.000213113	401.144	0.281708	Up
chr1	FAM189B	E009	4.38542e-05	0.00912837	298.161	0.287029	Up
chr6	C6orf48	E003	1.11719e-06	0.000370216	396.662	0.288014	Up
chr21	MRPS6	E004	5.5741e-05	0.0111101	255.265	0.288641	Up
chr3	GRIP2	E001	1.39716e-09	8.49455e-07	129.278	0.289866	Up
chr20	CPNE1	E005	4.57335e-11	3.66345e-08	560.312	0.292373	Up
chr11	TIMM8B	E002	6.79525e-05	0.0131562	311.199	0.294615	Up
chr19	ZNF493	E006	1.05532e-10	7.96296e-08	327.318	0.296496	Up
chr20	CPNE1	E006	5.91863e-10	3.95402e-07	482.113	0.29675	Up
chr16	ATXN2L	E026	3.71395e-05	0.00789599	285.167	0.29913	Up
chr10	BMS1	E017	6.6902e-08	3.00739e-05	466.682	0.3022	Up
chr20	MIR1292	E013	1.42026e-07	5.92723e-05	470.171	0.303777	Up
chrX	LAMP2	E003	1.89344e-72	4.57184e-68	4735.67	0.305967	Up
chr15	FANCI	E038	5.22728e-26	1.63614e-22	1727.31	0.306167	Up
chrX	ALG13	E007	8.62775e-05	0.0160956	226.997	0.30648	Up
chr2	VRK2	E020	1.85592e-20	3.73438e-17	823.611	0.308054	Up
chr16	TAOK2	E018	1.49161e-11	1.26689e-08	535.432	0.308399	Up
chr17	GOSR2	E003	0.000138898	0.0241465	201.151	0.30864	Up
chr1	FAM189B	E010	1.36094e-05	0.00338772	288.994	0.311518	Up
chr19	ZNF585A	E001	8.27111e-19	1.47156e-15	396.294	0.312555	Up
chr2	TIA1	E011	2.5854e-05	0.00581934	241.757	0.312967	Up
chr5	TAF9	E001	8.44966e-13	8.35183e-10	604.9	0.314161	Up
chr8	ASAH1	E007	0.000163285	0.0275709	204.512	0.315101	Up
chr8	ASAH1	E001	7.98777e-12	7.03173e-09	588.057	0.316594	Up
chr5	TICAM2	E001	1.18728e-06	0.000391178	323.972	0.317372	Up
chr13	TSC22D1	E008	4.60404e-05	0.00946684	229.962	0.318457	Up
chr21	PRMT2	E014	2.23465e-07	8.97152e-05	334.675	0.321424	Up
chr1	KCNN3	E001	4.85587e-05	0.00988842	68.3363	0.32185	Up
chr13	RBM26	E007	8.83355e-05	0.0164433	109.27	0.322745	Up
chr12	FAM60A	E007	0.000151988	0.026001	217.124	0.325452	Up
chr2	TIA1	E010	7.26664e-05	0.0139039	186.526	0.340906	Up
chr3	TRAK1	E018	1.31485e-08	6.57503e-06	1531.91	0.340951	Up
chr6	TBC1D7	E006	7.50556e-05	0.0142859	189.724	0.342861	Up
chr19	MKNK2	E002	4.15464e-48	3.05312e-44	2035.35	0.345428	Up
chr1	CHD1L	E015	2.40668e-05	0.00550441	242.701	0.345622	Up
chr13	MIR92A1	E018	2.12988e-05	0.00495857	126.485	0.349392	Up
chr1	ELK4	E004	1.70946e-06	0.000540063	211.905	0.349558	Up
chr12	IKBIP	E001	6.92838e-12	6.22891e-09	441.598	0.350896	Up
chr21	MRPS6	E005	2.20708e-24	6.11543e-21	1173.16	0.352293	Up
chrX	MORF4L2	E003	5.59374e-18	9.0909e-15	844.384	0.352325	Up
chr3	DALRD3	E004	1.62228e-06	0.000514443	207.193	0.355938	Up
chr8	ASAH1	E004	4.43758e-05	0.00921425	192.201	0.356939	Up
chr15	SNX1	E016	1.11998e-14	1.40222e-11	539.883	0.359847	Up
chr14	MRPL52	E003	5.19591e-05	0.0104549	181.133	0.360231	Up
chr3	CCDC50	E012	3.7759e-60	4.55859e-56	1601.47	0.361064	Up
chrX	ALG13	E005	4.8146e-05	0.00983995	181.451	0.36174	Up
chrX	ALG13	E006	0.000302032	0.0457482	145.919	0.362509	Up
chr11	RBM4	E009	6.58583e-06	0.00182057	354.782	0.364492	Up
chr1	ODF2L	E002	1.99519e-05	0.00469022	210.568	0.364869	Up
chr2	UBE2F	E023	1.8931e-12	1.82841e-09	466.424	0.366453	Up
chr19	PVR	E007	4.4518e-05	0.00922188	166.421	0.367652	Up
chrX	FAM120C	E001	1.53829e-05	0.00374104	118.166	0.367731	Up
chr19	ATP5SL	E002	1.40116e-05	0.00347249	206.291	0.370548	Up
chr17	RPAIN	E004	2.73293e-05	0.0060859	157.205	0.374146	Up
chr2	MRPL33	E003	5.22359e-14	5.96548e-11	470.06	0.377053	Up
chr21	PRMT2	E011	4.99008e-07	0.000180219	240.837	0.379011	Up
chr10	SYT15	E002	3.15504e-05	0.00692552	97.3961	0.380516	Up
chr17	FOXO3B	E001	1.46773e-05	0.00358976	142.49	0.38184	Up
chr2	CFLAR	E003	1.67744e-05	0.00403876	152.627	0.381915	Up
chr2	C2orf63	E001	0.00021613	0.0348904	66.9513	0.383051	Up
chr3	DALRD3	E008	9.35976e-07	0.000315137	196.433	0.385863	Up
chr9	MCART1	E001	2.05966e-08	1.01199e-05	199.128	0.386831	Up
chr3	DALRD3	E011	2.708e-05	0.00603833	142.231	0.38895	Up
chr1	TAF5L	E002	4.31744e-26	1.40333e-22	781.524	0.390117	Up
chr11	FEZ1	E009	9.73375e-05	0.0178245	117.46	0.401717	Up
chr1	GUK1	E003	9.15487e-08	3.99834e-05	272.933	0.404003	Up
chr1	ENSA	E002	3.21782e-36	1.75444e-32	1215.34	0.406158	Up
chr2	CLIP4	E016	0.000145553	0.0251035	105.559	0.407766	Up
chr2	UBE2F	E017	3.40324e-05	0.00738402	145.625	0.411285	Up
chr12	FOXJ2	E001	0.000131549	0.0231368	110.325	0.411919	Up
chr19	ZNF749	E001	1.85781e-09	1.0903e-06	157.53	0.414568	Up
chr16	C16orf13	E005	4.09682e-06	0.00118165	162.707	0.416638	Up
chr3	DALRD3	E010	2.68918e-07	0.000104249	184.839	0.417847	Up
chr6	TBX18	E005	0.000174322	0.0290285	80.594	0.418942	Up
chr3	UBE2E1	E001	2.41644e-05	0.00551928	205.4	0.419677	Up
chr3	UBP1	E009	0.00029568	0.0450233	113.473	0.420799	Up
chr19	DMKN	E011	3.32721e-06	0.000976328	187.787	0.423665	Up
chr5	MXD3	E007	0.000100919	0.0184205	89.2286	0.425838	Up
chr8	CYHR1	E004	9.41099e-05	0.0173462	110.105	0.42757	Up
chr19	LOC100506469	E001	1.00692e-09	6.28004e-07	199.661	0.428647	Up
chrX	MORF4L2	E004	3.17783e-21	6.79895e-18	951.727	0.432623	Up
chr10	LOC387647	E002	1.46972e-05	0.00358976	102.545	0.434618	Up
chr19	CARM1	E015	2.80975e-08	1.36467e-05	251.149	0.435128	Up
chr1	MRPL55	E006	8.56585e-05	0.0160243	112.475	0.436129	Up
chr4	RPL9	E008	2.04454e-14	2.45084e-11	500.715	0.439829	Up
chr16	PDXDC2P	E002	0.000292199	0.0446137	76.6232	0.441519	Up
chr3	RPL32	E004	7.07003e-05	0.0135793	130.522	0.442735	Up
chr5	MXD3	E002	1.36931e-06	0.000442038	125.266	0.455321	Up
chr5	ERAP1	E001	1.36592e-18	2.33199e-15	327.218	0.463539	Up
chr19	LOC100506469	E003	4.56697e-06	0.0013039	110.55	0.464843	Up
chr2	EPB41L5	E019	7.63921e-10	5.04367e-07	346.28	0.466429	Up
chr10	LOC387647	E001	0.000114458	0.0206906	77.6101	0.470312	Up
chr2	LOC728730	E006	5.78462e-05	0.0114219	160.815	0.470683	Up
chr8	RPS20	E001	1.28044e-05	0.00322766	136.28	0.471112	Up
chr8	WDR67	E007	0.000106643	0.0193607	98.1875	0.478887	Up
chr3	MAP3K13	E018	2.15866e-34	1.10562e-30	458.928	0.479492	Up
chr11	SF1	E003	1.6228e-09	9.69209e-07	230.433	0.479535	Up
chr15	CASC4	E009	9.655e-05	0.0177187	123.514	0.482332	Up
chr19	CIRBP	E002	5.04314e-06	0.00141829	137.095	0.484201	Up
chr4	RPL34	E008	9.62702e-10	6.04892e-07	282.637	0.484377	Up
chr17	C17orf76	E008	9.98221e-14	1.10274e-10	366.063	0.485165	Up
chr5	SQSTM1	E003	0.00016269	0.0274978	94.1743	0.487193	Up
chr2	UBE2F	E022	0.000274533	0.0424534	82.3989	0.488471	Up
chr14	ANKRD9	E003	1.42929e-07	5.9502e-05	127.453	0.488695	Up
chr4	LARP1B	E022	1.65876e-08	8.19779e-06	184.112	0.489055	Up
chr21	IFNAR2	E010	0.000287443	0.0440386	97.0832	0.497872	Up
chr1	UBAP2L	E026	3.32558e-15	4.35728e-12	394.544	0.499994	Up
chr1	DISC1	E034	3.32725e-13	3.45013e-10	277.848	0.502831	Up
chrX	ALG13	E009	6.66545e-20	1.29494e-16	420.199	0.504492	Up
chr7	ZDHHC4	E004	2.51162e-05	0.00568292	102.896	0.505484	Up
chr17	C17orf76	E007	3.7467e-11	3.04455e-08	652.109	0.514952	Up
chr15	PIGB	E001	5.95131e-05	0.01171	73.0222	0.51596	Up
chr2	ADD2	E005	5.3677e-09	2.87104e-06	184.075	0.517435	Up
chr2	ZRANB3	E017	0.000135244	0.0236635	77.4529	0.518772	Up
chr16	ZNF48	E002	0.000260603	0.0407089	55.5952	0.519919	Up
chr1	KIF1B	E048	6.92814e-29	2.60221e-25	2121.56	0.522885	Up
chr10	ATRNL1	E029	0.000244254	0.0384393	68.1334	0.525012	Up
chr6	FYN	E006	9.92001e-08	4.2968e-05	174.167	0.525236	Up
chr22	NHP2L1	E003	1.53047e-06	0.000488075	126.369	0.528776	Up
chr3	ALAS1	E002	7.01373e-05	0.0135291	106.661	0.530502	Up
chr3	GLB1	E016	4.14911e-05	0.00868999	89.989	0.534948	Up
chr2	MTERFD2	E002	5.0178e-05	0.0101448	84.6939	0.535025	Up
chr4	EXOSC9	E013	6.19198e-34	3.07814e-30	738.044	0.538374	Up
chr1	KIF1B	E030	3.65961e-05	0.00780993	87.6684	0.538731	Up
chrX	TIMM17B	E005	1.56284e-06	0.00049746	128.063	0.539717	Up
chr7	RAC1	E004	0.000150757	0.0258427	80.454	0.540782	Up
chr3	PFN2	E002	5.59541e-21	1.15334e-17	494.15	0.542993	Up
chr5	MATR3	E001	3.01052e-10	2.13798e-07	226.525	0.543168	Up
chr1	KIF1B	E029	0.000208795	0.0338445	69.7771	0.545726	Up
chr19	NOTCH3	E018	9.33183e-05	0.0172191	80.5556	0.550501	Up
chr18	ZNF397	E007	1.06317e-05	0.00274347	87.4058	0.552464	Up
chr10	HECTD2	E006	1.39615e-09	8.49455e-07	130.046	0.554547	Up
chr6	ZSCAN12P1	E001	0.000302065	0.0457482	31.2283	0.55497	Up
chr11	SF1	E002	2.69604e-21	5.91798e-18	414.686	0.562672	Up
chr22	LOC400927	E002	2.0529e-05	0.00479255	55.5109	0.570499	Up
chr1	KIF1B	E023	0.000122407	0.0219165	67.0851	0.571522	Up
chr4	CYP2U1	E001	2.79023e-05	0.00619718	69.8252	0.575089	Up
chr12	STX2	E002	0.000188027	0.0310051	72.553	0.575411	Up
chr17	RDM1	E001	4.7172e-06	0.00134226	107.884	0.576182	Up
chr19	ZNF419	E001	1.30166e-05	0.00326903	71.5269	0.577014	Up
chr14	SPTB	E001	9.38196e-07	0.000315256	96.6031	0.580176	Up
chr5	MATR3	E003	1.20702e-18	2.08174e-15	399.588	0.581052	Up
chr19	DNMT1	E037	0.000115541	0.0207974	72.9051	0.583956	Up
chr5	MATR3	E004	2.93665e-12	2.77292e-09	243.715	0.584144	Up
chrX	MORF4L2	E005	3.82005e-13	3.88954e-10	226.475	0.589167	Up
chr17	RDM1	E002	7.0343e-05	0.0135414	81.2407	0.590825	Up
chr5	MATR3	E002	6.75284e-14	7.60224e-11	275.619	0.591656	Up
chr1	KIF1B	E044	6.09081e-05	0.011929	68.7791	0.597296	Up
chr6	QKI	E009	4.02622e-20	8.00602e-17	311.623	0.598604	Up
chr1	KIF1B	E038	8.77136e-06	0.00232009	82.5638	0.598689	Up
chr19	ZNF568	E012	1.08385e-10	8.14189e-08	138.348	0.59943	Up
chr13	RNASEH2B	E012	4.45762e-05	0.00922188	69.4017	0.60145	Up
chr1	C1orf52	E003	2.24596e-05	0.00519306	73.3882	0.604415	Up
chr1	KIF1B	E042	3.55029e-08	1.66686e-05	125.29	0.604846	Up
chr1	IPP	E001	2.61402e-08	1.27694e-05	110.162	0.609894	Up
chr1	KIF1B	E045	2.21304e-05	0.00513097	72.904	0.611611	Up
chr19	BRD4	E010	4.97358e-21	1.03782e-17	357.851	0.619679	Up
chr17	GOSR2	E006	3.19052e-16	4.6488e-13	227.908	0.621998	Up
chr12	FGFR1OP2	E005	2.09145e-07	8.41659e-05	94.8401	0.633897	Up
chr14	KIAA0391	E003	3.21515e-06	0.000946732	82.2432	0.638725	Up
chr3	RNF7	E003	8.59886e-05	0.0160594	56.5503	0.650711	Up
chr3	ARPC4	E001	3.1832e-06	0.000940602	79.642	0.654724	Up
chr19	DMKN	E002	3.69161e-05	0.00785838	63.1364	0.655525	Up
chr5	LOC100505678	E006	5.32069e-05	0.0106552	29.4851	0.658648	Up
chr1	FDPS	E004	5.17698e-09	2.77782e-06	127.913	0.666674	Up
chr12	MAP3K12	E010	0.000113687	0.0205732	47.3634	0.668488	Up
chr3	SGOL1	E001	6.75772e-06	0.00185722	74.4987	0.67152	Up
chr6	LOC100507547	E001	0.000123356	0.022063	41.6265	0.67441	Up
chr7	PHF14	E017	5.76968e-19	1.03744e-15	253.179	0.676264	Up
chr5	FLT4	E019	0.000128529	0.0227477	67.484	0.680635	Up
chr2	BCS1L	E002	1.11739e-08	5.6886e-06	102.726	0.682185	Up
chr3	ARPC4	E003	1.13403e-05	0.00290113	65.9151	0.682199	Up
chr12	MAP3K12	E012	0.000207324	0.0336941	42.7753	0.683688	Up
chr3	ARPC4	E002	1.93727e-05	0.00458596	62.0207	0.684349	Up
chr6	QKI	E011	7.62077e-117	4.29354e-112	1480.56	0.684475	Up
chr2	MFF	E003	0.000200937	0.0328457	51.1972	0.68784	Up
chr2	PHOSPHO2	E005	1.35412e-05	0.00337573	61.3561	0.689182	Up
chr2	ATL2	E002	1.24554e-22	2.88384e-19	302.135	0.69198	Up
chr10	PGBD3	E017	1.25268e-05	0.00316959	55.4014	0.695642	Up
chrX	SEPT6	E003	2.47248e-24	6.74006e-21	357.18	0.697696	Up
chr1	KIF1B	E037	2.59306e-07	0.000101689	84.8446	0.699168	Up
chr4	LOC100129858	E001	0.000329856	0.0494258	31.265	0.700249	Up
chr14	MAX	E006	4.453e-05	0.00922188	50.9546	0.70917	Up
chr11	ATM	E003	2.19091e-05	0.00509364	55.4158	0.714831	Up
chr3	EIF4E3	E011	0.000236011	0.0374633	37.5312	0.733118	Up
chr1	KIF1B	E041	7.77402e-10	5.1127e-07	110.798	0.735426	Up
chr6	EGFL8	E023	1.49399e-39	8.7074e-36	408.715	0.736996	Up
chr10	KCNMA1	E032	5.23062e-05	0.0104998	18.8701	0.73758	Up
chr8	UQCRB	E003	4.12133e-10	2.85487e-07	113.598	0.737767	Up
chr1	KIF1B	E036	3.98559e-05	0.00838909	49.3135	0.739472	Up
chr1	SSBP3	E013	9.05673e-05	0.0167848	60.3533	0.741631	Up
chr3	MAP3K13	E017	0.000218481	0.0352363	28.3408	0.752874	Up
chr17	SPOP	E011	0.000252679	0.0396544	38.9072	0.756675	Up
chr7	AGAP3	E009	1.8061e-15	2.40367e-12	276.412	0.763718	Up
chr13	PCDH9	E001	2.04259e-05	0.0047817	46.2493	0.77173	Up
chr15	CALML4	E002	8.86382e-12	7.72249e-09	119.898	0.777901	Up
chr1	AMPD2	E002	0.000198943	0.0326263	40.7379	0.787409	Up
chr3	EIF4E3	E010	9.92625e-07	0.000331568	54.9695	0.798372	Up
chr3	MAP3K13	E015	1.44318e-10	1.06318e-07	72.4237	0.803672	Up
chr7	POLD2	E011	6.79173e-14	7.60224e-11	297.482	0.807643	Up
chr17	DNAH17	E001	2.79882e-25	8.15614e-22	167.736	0.820094	Up
chr19	MEGF8	E029	0.000142383	0.0246069	32.7617	0.866403	Up
chr18	MBD1	E001	1.79517e-05	0.00429052	38.721	0.868493	Up
chr12	MAP3K12	E015	1.17428e-05	0.00299361	39.3905	0.87284	Up
chr3	TTC14	E011	0.000136908	0.0238558	28.8686	0.873201	Up
chr4	CEP44	E015	2.94418e-08	1.42178e-05	64.3752	0.886695	Up
chr14	RPS29	E001	2.0805e-34	1.0989e-30	324.822	0.886841	Up
chr12	MAP3K12	E013	4.43298e-08	2.02504e-05	56.5487	0.891235	Up
chr1	SRGAP2	E020	1.41479e-14	1.72034e-11	286.638	0.89993	Up
chrX	FHL1	E014	7.53443e-10	5.01366e-07	90.8975	0.907272	Up
chr1	CD55	E010	4.40931e-06	0.00126102	46.0066	0.913595	Up
chr2	PHOSPHO2	E002	0.000127655	0.0226403	26.9627	0.920501	Up
chr2	R3HDM1	E015	7.24457e-11	5.59122e-08	83.2499	0.920726	Up
chr5	SRP19	E007	2.5967e-24	6.85771e-21	174.303	0.95026	Up
chr14	PAPOLA	E008	5.62824e-20	1.10614e-16	161.24	0.970623	Up
chr12	MAP3K12	E014	4.41563e-05	0.00917995	28.0918	0.991721	Up
chr19	ZNF226	E005	3.01936e-05	0.00665362	44.2724	0.99949	Up
chr9	PCSK5	E038	0.000114634	0.0206968	23.4514	1.00107	Up
chr6	DST	E063	4.79859e-11	3.77236e-08	77.5318	1.00403	Up
chr1	AK2	E002	5.75022e-281	4.85951e-276	2252.51	1.00568	Up
chr3	PVRL3	E011	8.93711e-10	5.65749e-07	63.5013	1.01635	Up
chr6	DST	E064	6.57452e-08	2.97119e-05	48.917	1.03646	Up
chr1	AIM1L	E007	0.000127415	0.0226215	22.2709	1.04854	Up
chr3	FLNB	E026	4.67123e-05	0.00959333	25.603	1.06901	Up
chr3	PVRL3	E013	6.62604e-45	4.66639e-41	374.432	1.06903	Up
chrX	CUL4B	E023	0.000214528	0.034698	23.9432	1.07536	Up
chr19	PVR	E008	4.06074e-08	1.87526e-05	43.4708	1.0907	Up
chr7	GTF2I	E035	1.7119e-13	1.84297e-10	76.8753	1.09613	Up
chr19	MUM1	E005	1.94927e-07	7.86316e-05	35.0051	1.10189	Up
chr1	MRPL55	E003	9.83636e-06	0.00258642	25.6972	1.10853	Up
chr17	C17orf76	E016	5.52381e-06	0.00154831	30.0331	1.12279	Up
chr3	PVRL3	E010	3.94205e-13	3.98973e-10	73.8735	1.13162	Up
chr7	OGDH	E004	1.71383e-07	6.94657e-05	37.5528	1.13224	Up
chr3	PVRL3	E012	8.22962e-13	8.18217e-10	68.4938	1.16846	Up
chr4	TET2	E005	1.01466e-05	0.00264657	30.0925	1.1883	Up
chr7	NRF1	E002	2.81515e-05	0.00623613	22.2803	1.18959	Up
chr7	GTF2I	E034	3.12527e-06	0.000925102	26.8841	1.19998	Up
chr14	MRPL52	E007	1.29889e-09	8.01235e-07	43.9541	1.20103	Up
chr4	TET2	E007	5.24869e-05	0.0105235	20.0792	1.20645	Up
chr20	RPN2	E017	0.000306224	0.0462951	16.1825	1.23854	Up
chr2	RAPH1	E002	8.91344e-13	8.71858e-10	64.4601	1.24483	Up
chr10	ADD3	E015	9.38501e-15	1.18377e-11	71.7346	1.25012	Up
chr2	LRRTM4	E001	0.000111237	0.0201515	15.2063	1.27011	Up
chr8	ENY2	E005	3.04856e-08	1.46383e-05	31.4467	1.27231	Up
chr7	GGCT	E002	2.40766e-13	2.54339e-10	60.2674	1.3011	Up
chrX	IDS	E003	1.72838e-05	0.00414369	19.107	1.33151	Up
chr19	CELF5	E014	0.000267008	0.0414794	15.1385	1.38699	Up
chr3	ENTPD3	E001	3.17733e-07	0.000119606	19.6106	1.4234	Up
chr5	GRK6	E017	7.10544e-14	7.90106e-11	51.9382	1.46396	Up
chr1	RALGPS2	E015	2.77248e-05	0.00616584	18.2987	1.4899	Up
chr9	EPB41L4B	E001	1.65406e-08	8.19779e-06	22.3566	1.67399	Up
chr2	RTN4	E008	2.50587e-31	1.08601e-27	95.1738	1.79454	Up
chr3	ENTPD3	E002	7.01988e-05	0.0135291	7.51702	1.85449	Up
chr1	MAPKAPK2	E010	1.25432e-30	5.04775e-27	81.4369	1.97909	Up
chr8	FAM49B	E011	8.49441e-10	5.47987e-07	21.8178	2.10596	Up
chr8	SLC39A14	E005	3.10901e-07	0.000117558	10.3461	2.17554	Up
chr7	MET	E010	2.98064e-08	1.43529e-05	13.6987	13.6543	Up
chr12	TCTN1	E009	2.1543e-06	0.000664453	5.57925	13.6713	Up
chr12	KIF21A	E009	3.11767e-07	0.000117623	10.6554	14.7344	Up

## Sheet: S2g - GT controls
chr7	127590065	127590137	ID0000000
chr12	8942415	8942542	ID0000001
chr12	8945417	8945584	ID0000002
chr12	8946228	8946405	ID0000003
chr12	2797137	2797282	ID0000004
chr12	2797728	2797871	ID0000005
chr12	2801116	2801356	ID0000006
chr2	72133022	72133307	ID0000007
chr2	72143988	72144213	ID0000008
chr2	37236095	37236176	ID0000009
chr2	37237756	37237867	ID0000010
chr2	37241577	37241791	ID0000011
chr2	37243862	37243973	ID0000012
chr2	37246051	37246195	ID0000013
chr2	37247455	37247629	ID0000014
chr6	143497388	143497497	ID0000015
chr6	143503912	143504252	ID0000016
chr6	143507236	143507424	ID0000017
chr3	50159574	50159734	ID0000018
chr3	50175095	50175188	ID0000019
chr3	50176767	50176861	ID0000020
chr3	50184591	50184814	ID0000021
chr7	117504252	117504363	ID0000022
chr7	117509033	117509142	ID0000023
chr7	117530898	117531114	ID0000024
chr7	117534275	117534365	ID0000025
chr7	117535247	117535411	ID0000026
chr7	117536547	117536673	ID0000027
chr7	117540099	117540346	ID0000028
chr7	117542015	117542108	ID0000029
chr7	117548640	117548823	ID0000030
chr7	117559463	117559655	ID0000031
chr7	117587738	117587833	ID0000032
chr7	117590352	117590439	ID0000033
chr7	117591933	117592657	ID0000034
chr7	117594929	117595058	ID0000035
chr7	117603531	117603782	ID0000036
chr7	117606673	117606753	ID0000037
chr7	117610518	117610669	ID0000038
chr7	117611580	117611808	ID0000039
chr7	117614612	117614713	ID0000040
chr7	117627521	117627770	ID0000041
chr7	117642437	117642593	ID0000042
chr7	117652841	117652931	ID0000043
chr7	117664687	117664860	ID0000044
chr7	117665458	117665564	ID0000045
chr7	92117043	92117212	ID0000046
chr7	92118519	92118615	ID0000047
chr7	92123119	92123315	ID0000048
chr7	92123733	92123853	ID0000049
chr7	92126252	92126427	ID0000050
chr7	92127504	92127631	ID0000051
chr7	92128879	92129056	ID0000052
chr7	92131773	92131872	ID0000053
chr11	113801482	113801678	ID0000054
chr11	113803157	113803281	ID0000055
chr11	113803797	113803877	ID0000056
chr11	113806488	113806584	ID0000057
chr11	113808297	113808437	ID0000058
chr11	113809062	113809254	ID0000059
chr11	113812275	113812504	ID0000060
chr11	113813884	113813955	ID0000061
chr11	113815173	113815382	ID0000062
chr11	113817657	113817837	ID0000063
chr11	113823604	113823700	ID0000064
chr11	113827232	113827360	ID0000065
chr11	113829196	113829345	ID0000066
chr11	113830866	113830943	ID0000067
chr11	113831919	113831993	ID0000068
chr11	113833419	113833557	ID0000069
chr11	113834248	113834335	ID0000070
chr11	113840597	113840757	ID0000071
chr11	113841662	113841768	ID0000072
chr11	113852500	113852633	ID0000073
chr11	113854257	113854335	ID0000074
chr7	95589639	95589716	ID0000075
chr7	95591987	95592065	ID0000076
chr7	95593698	95593770	ID0000077
chr7	95595022	95595164	ID0000078
chr11	17495568	17495677	ID0000079
chr11	17498161	17498271	ID0000080
chr11	17505829	17505949	ID0000081
chr11	17509355	17509838	ID0000082
chr11	17510404	17510521	ID0000083
chr11	17511901	17512054	ID0000084
chr11	17524450	17524535	ID0000085
chr11	17533254	17533322	ID0000086
chr7	39686630	39686781	ID0000087
chr7	39690381	39690590	ID0000088
chr7	39696684	39696859	ID0000089
chr7	98304195	98304376	ID0000090
chr7	98306438	98306516	ID0000091
chr7	98307688	98307896	ID0000092
chr7	98310444	98310592	ID0000093
chr7	98312096	98312264	ID0000094
chr7	98315459	98315612	ID0000095
chr7	98317218	98317356	ID0000096
chr7	98355041	98355128	ID0000097
chr7	98362356	98362432	ID0000098
chr16	24346733	24346817	ID0000099
chr16	24354832	24354973	ID0000100
chr11	60928628	60928960	ID0000101
chr11	60930509	60930659	ID0000102
chr11	60933541	60933744	ID0000103
chr11	60934487	60934764	ID0000104
chr11	60935251	60935443	ID0000105
chr12	47666979	47667080	ID0000106
chr12	47667753	47667851	ID0000107
chr12	47668915	47669102	ID0000108
chr12	47670106	47670345	ID0000109
chr12	47681695	47681817	ID0000110
chr12	47686779	47686907	ID0000111
chr12	47687875	47688001	ID0000112
chr12	47689124	47689195	ID0000113
chr12	47690517	47690639	ID0000114
chr12	47696275	47696403	ID0000115
chr12	47697596	47697719	ID0000116
chr12	47701463	47701604	ID0000117
chr12	47702687	47702846	ID0000118
chr2	158106098	158106216	ID0000119
chr2	158115100	158115259	ID0000120
chr2	158117823	158117938	ID0000121
chr2	158121408	158121618	ID0000122
chr2	158123748	158123895	ID0000123
chr16	2818676	2818969	ID0000124
chr16	57379633	57379754	ID0000125
chr7	75881828	75882236	ID0000126
chr7	75883697	75883848	ID0000127
chr17	7291092	7291182	ID0000128
chr17	7293474	7293538	ID0000129
chr17	50068055	50068305	ID0000130
chr17	50071985	50072182	ID0000131
chr17	50080261	50080375	ID0000132
chr17	50081309	50081408	ID0000133
chr17	50087743	50087869	ID0000134
chr17	41348482	41348639	ID0000135
chr17	41349345	41349428	ID0000136
chr6	50715115	50715613	ID0000137
chr6	50719089	50719150	ID0000138
chr6	50745106	50745248	ID0000139
chr6	50751210	50751324	ID0000140
chr12	107005105	107005248	ID0000141
chr12	107022083	107022192	ID0000142
chr5	150403120	150403312	ID0000143
chr5	150406258	150406321	ID0000144
chr7	130381097	130381179	ID0000145
chr7	130384535	130384626	ID0000146
chr7	130385145	130385345	ID0000147
chr7	130385838	130385923	ID0000148
chr7	106092948	106093137	ID0000149
chr7	106097689	106097897	ID0000150
chr7	106099157	106099282	ID0000151
chr6	13625652	13625764	ID0000152
chr6	13632369	13632521	ID0000153
chr6	13634430	13634552	ID0000154
chr6	13637807	13637955	ID0000155
chr6	13639562	13639753	ID0000156
chr6	13641198	13641307	ID0000157
chr6	13642478	13642591	ID0000158
chr6	13644544	13644729	ID0000159
chr6	13657108	13657276	ID0000160
chr6	13696784	13696896	ID0000161
chr12	6814141	6814300	ID0000162
chr12	6814758	6814992	ID0000163
chr12	6816055	6816403	ID0000164
chr12	6817129	6817330	ID0000165
chr19	45693412	45693556	ID0000166
chr19	45695436	45695718	ID0000167
chr19	45701797	45701914	ID0000168
chr19	46353747	46353989	ID0000169
chr19	46375603	46375751	ID0000170
chr19	46376452	46376574	ID0000171
chr19	46384803	46384909	ID0000172
chr14	93209823	93209957	ID0000173
chr14	93210647	93210708	ID0000174
chr14	93212031	93212127	ID0000175
chr14	93218526	93218735	ID0000176
chr14	93219211	93219361	ID0000177
chr14	93220248	93220411	ID0000178
chr14	93222312	93222374	ID0000179
chr14	50425906	50425977	ID0000180
chr14	50428661	50428754	ID0000181
chr14	50429191	50429260	ID0000182
chr14	50442731	50442816	ID0000183
chr14	50445040	50445194	ID0000184
chr14	50447413	50447481	ID0000185
chr14	50456515	50456594	ID0000186
chr14	50462664	50462781	ID0000187
chr14	50464051	50464133	ID0000188
chr14	50466582	50466645	ID0000189
chr14	50468650	50468782	ID0000190
chr14	50475076	50475149	ID0000191
chr14	50485577	50485642	ID0000192
chr14	50486103	50486194	ID0000193
chr12	12908242	12909171	ID0000194
chr12	12987151	12987332	ID0000195
chr12	12989276	12989415	ID0000196
chr10	99716347	99716461	ID0000197
chr10	99718345	99718500	ID0000198
chr10	99720986	99721068	ID0000199
chr10	99723955	99724123	ID0000200
chr10	99729552	99729734	ID0000201
chr11	60497312	60497594	ID0000202
chr11	60501044	60501182	ID0000203
chr11	60503700	60503817	ID0000204
chr2	109801782	109801850	ID0000205
chr2	109803431	109803543	ID0000206
chr2	109803978	109804131	ID0000207
chr2	109813459	109813655	ID0000208
chr2	109819695	109819783	ID0000209
chr2	109821904	109822114	ID0000210
chr2	109831316	109831452	ID0000211
chr2	109834996	109835091	ID0000212
chr2	109835818	109838042	ID0000213
chr2	109845102	109845242	ID0000214
chr2	109847809	109848011	ID0000215
chr17	50358206	50358540	ID0000216
chr2	119446758	119446885	ID0000217
chr2	119448688	119448780	ID0000218
chr2	119452009	119452079	ID0000219
chr2	119453286	119453347	ID0000220
chr2	119461846	119462000	ID0000221
chr2	119464122	119464255	ID0000222
chr2	119465788	119465886	ID0000223
chr2	119473452	119473556	ID0000224
chr2	119478810	119478918	ID0000225
chr2	119494427	119494548	ID0000226
chr11	45246382	45246512	ID0000227
chr11	45252420	45252722	ID0000228
chr11	45254269	45254404	ID0000229
chr11	45255665	45255891	ID0000230
chr20	56472325	56472415	ID0000231
chr20	56473300	56473395	ID0000232
chr20	56474677	56474771	ID0000233
chr20	56476984	56477124	ID0000234
chr20	56484110	56484189	ID0000235
chr20	56513314	56513428	ID0000236
chr8	141212203	141212556	ID0000237
chr8	141215758	141215970	ID0000238
chr8	141217089	141217189	ID0000239
chr8	141218010	141219029	ID0000240
chr8	141219649	141219829	ID0000241
chr8	141221576	141221765	ID0000242
chr8	52624716	52624787	ID0000243
chr8	52628031	52628168	ID0000244
chr8	52645701	52645867	ID0000245
chr8	52658872	52658976	ID0000246
chr8	52668020	52668191	ID0000247
chr8	52673844	52674274	ID0000248
chr8	52676368	52676571	ID0000249
chr8	52685398	52685520	ID0000250
chr8	52686852	52686967	ID0000251
chr13	42292384	42292501	ID0000252
chr13	42297047	42297182	ID0000253
chr13	42298532	42298797	ID0000254
chr13	42299362	42303863	ID0000255
chr13	42308453	42308609	ID0000256
chr13	42313046	42313130	ID0000257
chr13	42317527	42317688	ID0000258
chr5	177604178	177604541	ID0000259
chr5	177607301	177607527	ID0000260
chr5	137941943	137942045	ID0000261
chr5	137948954	137949184	ID0000262
chr5	137952627	137952709	ID0000263
chr5	137953335	137953465	ID0000264
chr5	137954165	137954376	ID0000265
chr5	137959615	137959763	ID0000266
chr5	137962404	137962469	ID0000267
chr5	137985256	137985389	ID0000268
chr5	137987460	137987616	ID0000269
chr5	138006989	138007147	ID0000270
chr5	138011007	138011149	ID0000271
chr5	138011767	138011945	ID0000272
chr5	138018301	138018514	ID0000273
chr5	138018954	138019146	ID0000274
chr5	138021030	138021197	ID0000275
chr7	151235047	151235612	ID0000276
chr7	151236407	151236590	ID0000277
chr1	69792042	69792160	ID0000278
chr1	69825747	69825826	ID0000279
chr1	69834779	69834869	ID0000280
chr1	69931506	69931570	ID0000281
chr1	69980378	69980453	ID0000282
chr1	69986241	69986386	ID0000283
chr1	69994560	69994633	ID0000284
chr1	70011796	70011926	ID0000285
chr1	70012973	70013089	ID0000286
chr1	70016464	70016534	ID0000287
chr1	70018718	70018818	ID0000288
chr1	70021004	70021129	ID0000289
chr1	70023125	70023374	ID0000290
chr1	70028170	70028371	ID0000291
chr1	70038112	70039793	ID0000292
chr1	70043953	70044094	ID0000293
chr1	70053025	70053145	ID0000294
chr1	70076076	70076298	ID0000295
chr1	70089726	70089819	ID0000296
chr1	70107751	70107826	ID0000297
chr16	75568036	75568209	ID0000298
chr1	171638596	171638722	ID0000299
chr2	70300839	70300980	ID0000300
chr8	58586457	58586608	ID0000301
chr8	58587617	58587701	ID0000302
chr8	58589451	58589575	ID0000303
chr8	58590006	58590074	ID0000304
chr8	58590866	58590934	ID0000305
chr8	58595559	58595659	ID0000306
chr8	58602057	58602137	ID0000307
chr8	58603209	58603386	ID0000308
chr8	58605926	58606035	ID0000309
chr8	58607768	58607840	ID0000310
chr8	58609603	58609733	ID0000311
chr8	58642983	58643073	ID0000312
chrX	38367290	38367429	ID0000313
chrX	38369795	38369877	ID0000314
chrX	38381341	38381429	ID0000315
chrX	38401274	38401428	ID0000316
chrX	38403617	38403740	ID0000317
chrX	38411861	38411999	ID0000318
chr11	43379232	43379322	ID0000319
chr11	43389651	43389821	ID0000320
chr11	43396708	43396818	ID0000321
chr11	43397346	43397491	ID0000322
chr11	43397973	43398113	ID0000323
chr11	43399887	43400048	ID0000324
chr11	43401445	43401558	ID0000325
chr11	43403997	43404144	ID0000326
chr11	43414589	43414776	ID0000327
chr11	43443324	43443584	ID0000328
chr11	43444055	43444209	ID0000329
chr11	43448001	43448122	ID0000330
chr11	43450081	43450241	ID0000331
chr11	43451181	43451265	ID0000332
chr11	43490238	43490358	ID0000333
chr11	43492019	43492163	ID0000334
chr19	13765953	13766129	ID0000335
chr4	13576837	13576991	ID0000336
chr4	13586395	13586475	ID0000337
chr4	13587698	13587771	ID0000338
chr4	13588721	13588792	ID0000339
chr4	13590385	13590446	ID0000340
chr4	13595859	13595944	ID0000341
chr4	13597103	13597168	ID0000342
chr4	13598945	13605084	ID0000343
chr4	13607116	13607189	ID0000344
chr4	13608529	13608668	ID0000345
chr4	13609294	13609406	ID0000346
chr4	13610933	13611100	ID0000347
chr4	13613511	13613661	ID0000348
chr4	13614195	13614810	ID0000349
chr4	13615311	13615502	ID0000350
chr4	13619942	13620067	ID0000351
chr1	234392415	234392552	ID0000352
chr1	234398381	234398553	ID0000353
chr1	234401180	234401262	ID0000354
chr1	234405902	234406099	ID0000355
chr1	234410444	234410531	ID0000356
chr1	234418083	234418233	ID0000357
chr1	234420701	234420812	ID0000358
chr1	234425672	234425793	ID0000359
chr1	234430086	234430301	ID0000360
chr1	234433409	234433571	ID0000361
chr1	234437274	234437372	ID0000362
chr1	234446802	234446975	ID0000363
chr1	234448479	234448579	ID0000364
chr1	234450427	234450566	ID0000365
chr1	234457666	234457756	ID0000366
chr1	234459229	234459326	ID0000367
chr1	234460260	234460396	ID0000368
chr1	234463836	234463934	ID0000369
chr1	234467501	234467650	ID0000370
chr1	234471187	234471257	ID0000371
chr1	234472713	234472811	ID0000372
chr7	49983341	49983519	ID0000373
chr7	50018239	50018316	ID0000374
chr7	50031091	50031310	ID0000375
chr7	50057988	50058141	ID0000376
chr7	50081773	50081899	ID0000377
chr7	50089628	50089709	ID0000378
chr17	3640187	3640267	ID0000379
chr17	3647443	3647522	ID0000380
chr17	3648846	3648931	ID0000381
chr17	3658004	3658175	ID0000382
chr5	170250729	170250885	ID0000383
chr5	170252433	170252511	ID0000384
chr5	170253118	170253213	ID0000385
chr5	170258036	170258166	ID0000386
chr5	170268384	170268482	ID0000387
chr5	170270718	170270917	ID0000388
chr5	170275794	170275860	ID0000389
chr5	170293309	170293372	ID0000390
chr16	11966194	11966341	ID0000391
chr6	42208857	42208947	ID0000392
chr6	42210487	42210596	ID0000393
chr6	42211780	42211917	ID0000394
chr1	6628498	6628691	ID0000395
chr1	6630287	6630353	ID0000396
chr1	7773441	7773511	ID0000397
chr1	7777159	7777318	ID0000398
chr1	7850811	7850922	ID0000399
chr11	32097143	32097337	ID0000400
chr11	32098349	32098528	ID0000401
chr11	32100547	32100608	ID0000402
chr11	32103280	32103480	ID0000403
chr7	74235531	74235645	ID0000404
chr7	74237361	74237442	ID0000405
chr7	74238922	74238988	ID0000406
chr7	74239937	74240095	ID0000407
chr7	74243145	74243246	ID0000408
chr7	74246661	74246763	ID0000409
chr7	74249011	74249118	ID0000410
chr7	74252428	74252498	ID0000411
chrX	49281980	49282063	ID0000412
chrX	74740099	74744477	ID0000413
chrX	74745571	74745697	ID0000414
chr7	144362657	144365823	ID0000415
chr7	144371160	144371321	ID0000416
chr7	144373194	144373284	ID0000417
chr7	144374731	144374889	ID0000418
chr7	144375513	144375675	ID0000419
chr7	144377119	144377190	ID0000420
chr7	144378761	144378866	ID0000421
chr7	26177942	26178122	ID0000422
chr7	26183700	26183784	ID0000423
chr4	165989380	165989491	ID0000424
chr4	165992803	165992884	ID0000425
chr4	165994380	165994533	ID0000426
chr4	165995060	165995178	ID0000427
chr4	166003390	166003569	ID0000428
chr4	166007942	166008048	ID0000429
chr4	166014435	166014560	ID0000430
chr4	166025315	166025431	ID0000431
chr4	166039338	166039441	ID0000432
chr4	166042026	166042143	ID0000433
chr4	166043273	166043419	ID0000434
chr4	166055075	166055271	ID0000435
chr4	166057183	166057309	ID0000436
chr4	166060027	166060188	ID0000437
chr4	166065682	166065863	ID0000438
chr4	166074877	166075003	ID0000439
chr4	166077902	166078030	ID0000440
chr4	166091127	166091341	ID0000441
chr4	166099276	166099527	ID0000442
chr20	56000730	56000847	ID0000443
chr3	170423162	170423327	ID0000444
chr1	53860055	53860153	ID0000445
chr1	53871371	53871488	ID0000446
chr1	53883112	53883276	ID0000447
chr7	140679154	140679283	ID0000448
chr7	140681041	140681137	ID0000449
chr7	140686989	140687241	ID0000450
chr7	140689596	140689725	ID0000451
chr12	7922820	7923024	ID0000452
chr12	7924409	7924511	ID0000453
chr12	7925843	7925948	ID0000454
chr12	7929683	7929871	ID0000455
chr12	7930479	7930642	ID0000456
chr12	7931244	7931485	ID0000457
chr12	7932986	7933147	ID0000458
chr12	7933809	7933902	ID0000459
chr12	10621875	10621972	ID0000460
chr12	10624650	10624859	ID0000461
chr12	10627640	10627724	ID0000462
chr12	10629492	10629674	ID0000463
chr12	10631044	10631308	ID0000464
chr12	10633989	10634124	ID0000465
chr12	10634566	10634686	ID0000466
chr12	10637070	10637196	ID0000467
chr19	3110148	3110333	ID0000468
chr19	3113329	3113484	ID0000469
chr19	3114943	3115072	ID0000470
chr19	4154898	4155027	ID0000471
chr19	4156994	4157295	ID0000472
chr19	4159663	4159782	ID0000473
chr19	4164502	4164640	ID0000474
chr19	4168350	4168457	ID0000475
chr19	4170139	4170208	ID0000476
chr12	27716290	27716458	ID0000477
chr12	27719807	27719868	ID0000478
chr12	27724046	27724186	ID0000479
chr12	27735446	27735556	ID0000480
chr12	27737538	27737608	ID0000481
chr17	60451879	60452045	ID0000482
chr17	60454301	60454492	ID0000483
chr17	60456295	60456381	ID0000484
chr17	60460662	60460787	ID0000485
chr17	60464020	60464110	ID0000486
chr17	60466290	60466459	ID0000487
chr17	60479147	60479271	ID0000488
chr17	60494465	60494617	ID0000489
chr17	60500398	60500487	ID0000490
chr19	48644426	48644569	ID0000491
chr19	35332546	35332924	ID0000492
chr19	35336035	35336341	ID0000493
chr19	35345601	35345720	ID0000494
chr11	2527927	2528018	ID0000495
chr11	2570627	2570754	ID0000496
chr11	2571324	2571403	ID0000497
chr11	2572012	2572109	ID0000498
chr11	2572845	2572986	ID0000499
chr11	2583434	2583545	ID0000500
chr11	2585211	2585307	ID0000501
chr11	2587569	2587692	ID0000502
chr11	2588712	2588854	ID0000503
chr11	2661960	2662081	ID0000504
chr11	2768843	2768919	ID0000505
chr11	2775959	2776054	ID0000506
chr11	2777975	2778037	ID0000507
chr2	12723259	12723552	ID0000508
chrX	48925846	48926050	ID0000509
chrX	48944189	48944283	ID0000510
chrX	49117029	49117162	ID0000511
chrX	49117596	49117810	ID0000512
chrX	49119704	49119814	ID0000513
chr15	34860041	34860155	ID0000514
chr15	34862866	34863041	ID0000515
chr15	34867523	34867609	ID0000516
chr15	34870751	34870922	ID0000517
chr15	34873827	34873999	ID0000518
chr15	34874676	34874864	ID0000519
chr15	34875934	34876006	ID0000520
chr15	34882501	34882639	ID0000521
chr15	34884524	34884734	ID0000522
chr15	34886525	34886661	ID0000523
chr15	34890214	34890324	ID0000524
chr15	34893662	34893773	ID0000525
chr15	34896896	34896966	ID0000526
chr15	34897558	34897705	ID0000527
chr15	34900621	34900863	ID0000528
chr15	34904335	34904505	ID0000529
chr15	34906544	34906712	ID0000530
chr15	34910134	34910313	ID0000531
chr15	34915037	34915179	ID0000532
chr15	34918257	34918378	ID0000533
chr15	34920331	34920434	ID0000534
chr15	34927034	34927138	ID0000535
chr15	34930257	34930371	ID0000536
chr15	34932317	34932434	ID0000537
chr15	34934570	34934635	ID0000538
chr15	34938736	34938813	ID0000539
chr15	34940898	34940999	ID0000540
chr15	34942011	34942080	ID0000541
chr15	34944287	34944428	ID0000542
chr15	34948263	34948384	ID0000543
chr17	76629011	76629711	ID0000544
chr3	8532736	8532825	ID0000545
chr3	8537184	8537440	ID0000546
chr3	8548567	8548903	ID0000547
chr3	8565431	8565647	ID0000548
chr17	35127041	35127417	ID0000549
chr17	35129421	35129658	ID0000550
chr17	7344538	7344648	ID0000551
chr17	7348994	7349167	ID0000552
chr17	5481295	5481389	ID0000553
chr17	5482808	5482882	ID0000554
chr17	5485150	5485216	ID0000555
chr6	155396808	155396962	ID0000556
chr6	155407129	155407254	ID0000557
chr6	155411213	155411360	ID0000558
chr6	155422693	155422856	ID0000559
chr6	155428793	155429047	ID0000560
chr6	155430842	155430935	ID0000561
chr6	155436417	155436547	ID0000562
chr6	155439955	155440137	ID0000563
chr6	155443272	155443418	ID0000564
chr6	155453403	155453488	ID0000565
chr19	17324716	17325386	ID0000566
chr19	5016256	5016339	ID0000567
chr19	5032865	5033031	ID0000568
chr19	5039835	5040011	ID0000569
chr19	5041136	5041251	ID0000570
chr19	5047475	5047669	ID0000571
chr19	5077366	5077470	ID0000572
chr19	5082366	5082504	ID0000573
chr19	5110621	5110818	ID0000574
chr19	5119652	5119852	ID0000575
chr19	5133882	5134061	ID0000576
chr19	5135338	5135561	ID0000577
chr19	5150357	5150450	ID0000578
chr19	10338681	10338948	ID0000579
chr7	117718017	117718119	ID0000580
chr7	117719503	117719636	ID0000581
chr7	117721066	117721130	ID0000582
chr7	117728088	117728267	ID0000583
chr7	117756554	117756634	ID0000584
chr7	117757874	117757970	ID0000585
chr7	117760434	117760710	ID0000586
chr7	117767058	117767176	ID0000587
chr7	117777510	117777765	ID0000588
chr7	117780440	117780591	ID0000589
chr7	117782861	117782961	ID0000590
chr7	117784250	117784454	ID0000591
chr7	117791127	117792781	ID0000592
chr7	117810764	117810989	ID0000593
chr7	117861208	117861316	ID0000594
chr7	100650037	100650135	ID0000595
chr16	29796892	29797088	ID0000596
chr16	29802768	29802937	ID0000597
chr16	2853864	2854022	ID0000598
chr19	42512349	42512479	ID0000599
chr19	42518947	42519235	ID0000600
chr19	42521266	42521521	ID0000601
chr19	42521923	42522202	ID0000602
chr19	42527040	42527400	ID0000603
chr5	113515271	113515362	ID0000604
chr5	113524980	113525177	ID0000605
chr5	113526585	113526785	ID0000606
chr5	113532878	113533045	ID0000607
chr5	113534304	113534407	ID0000608
chr5	113535641	113535798	ID0000609
chr5	113539073	113539181	ID0000610
chr5	113540967	113541116	ID0000611
chr5	113542367	113542503	ID0000612
chr5	113556051	113556134	ID0000613
chr5	113561079	113561185	ID0000614
chr5	113565892	113566019	ID0000615
chr5	113579585	113579695	ID0000616
chr5	113581416	113581709	ID0000617
chr5	113584301	113584479	ID0000618
chr5	113591040	113591244	ID0000619
chr5	113591995	113592178	ID0000620
chr19	19130155	19130307	ID0000621
chr19	19134783	19134887	ID0000622
chr12	8039818	8040165	ID0000623
chr12	8042657	8042732	ID0000624
chr12	8044759	8044958	ID0000625
chr12	8047881	8048289	ID0000626
chr12	8048696	8048798	ID0000627
chr12	8049361	8049571	ID0000628
chr12	8050521	8050620	ID0000629
chr14	92797407	92797981	ID0000630
chr14	92806735	92806963	ID0000631
chr14	92809299	92809519	ID0000632
chr14	92810253	92810377	ID0000633
chr14	92811550	92811754	ID0000634
chr14	92816250	92816421	ID0000635
chr14	92819707	92819836	ID0000636
chr14	92824545	92824644	ID0000637
chr14	92833121	92833347	ID0000638
chr14	92835558	92835664	ID0000639
chr14	92837385	92837449	ID0000640
chr3	48639673	48640559	ID0000641
chr3	48643553	48643677	ID0000642
chr3	48644215	48644295	ID0000643
chr3	48646762	48646928	ID0000644
chr3	48653001	48653187	ID0000645
chr11	64925470	64925933	ID0000646
chr11	64926711	64926908	ID0000647
chr11	64750375	64750583	ID0000648
chr19	44751226	44751380	ID0000649
chr19	44756231	44756340	ID0000650
chr15	55327530	55327635	ID0000653
chr15	55329723	55329854	ID0000654
chr15	55333866	55334007	ID0000655
chr15	55340611	55340823	ID0000656
chr15	55341737	55341802	ID0000657
chr15	55350698	55350912	ID0000658
chrX	153806070	153806133	ID0000659
chrX	153806741	153806840	ID0000660
chrX	153807278	153807369	ID0000661
chrX	153808359	153808595	ID0000662
chr2	86232624	86232802	ID0000663
chr2	86251956	86252070	ID0000664
chr2	86254693	86254814	ID0000665
chr2	86263964	86264041	ID0000666
chr2	86282169	86282242	ID0000667
chr19	677791	677977	ID0000668
chr19	680273	680489	ID0000669
chr1	22569288	22569353	ID0000670
chr1	22576216	22576880	ID0000671
chr1	22586479	22586635	ID0000672
chr1	22588870	22589206	ID0000673
chr1	22595229	22595323	ID0000674
chr1	22596105	22596173	ID0000675
chr1	22598837	22599047	ID0000676
chr5	894786	894952	ID0000677
chr5	896664	896794	ID0000678
chr5	901340	901431	ID0000679
chr5	904147	904220	ID0000680
chr5	907129	907193	ID0000681
chr5	911842	911996	ID0000682
chr5	914464	914577	ID0000683
chr5	915903	915973	ID0000684
chr14	76769962	76770051	ID0000685
chr14	76773136	76773211	ID0000686
chr14	76775891	76776273	ID0000687
chr14	76777958	76778071	ID0000688
chr17	41584974	41585057	ID0000689
chr17	40878144	40878365	ID0000690
chr17	40882571	40882654	ID0000691
chrX	53433721	53433886	ID0000692
chr11	69774023	69774127	ID0000693
chr20	33008540	33008683	ID0000694
chr20	33011023	33011117	ID0000695
chr20	33012802	33012907	ID0000696
chr20	33013809	33013956	ID0000697
chr20	33015435	33015496	ID0000698
chr20	33017041	33017102	ID0000699
chr20	33019579	33019750	ID0000700
chr19	1821518	1821682	ID0000701
chr19	1823571	1823785	ID0000702
chr19	1825838	1825943	ID0000703
chr19	1826877	1828631	ID0000704
chr3	12570070	12570252	ID0000706
chr3	12572068	12572373	ID0000707
chr3	12574791	12575006	ID0000708
chr3	12576630	12576741	ID0000709
chr19	33088133	33088268	ID0000710
chr19	33090779	33090865	ID0000711
chr19	33093358	33093519	ID0000712
chr19	33094171	33094269	ID0000713
chr19	33097754	33097902	ID0000714
chr19	33101494	33101574	ID0000715
chr19	33106694	33106899	ID0000716
chr19	33109716	33110016	ID0000717
chr19	33111723	33111902	ID0000718
chr19	33112485	33112613	ID0000719
chr19	33117824	33118041	ID0000720
chr19	33119009	33119117	ID0000721
chr19	33125104	33125202	ID0000722
chr19	33126587	33126733	ID0000723
chrX	78952192	78952335	ID0000724
chr2	217808602	217808671	ID0000725
chr2	217812367	217812445	ID0000726
chr2	217814911	217814998	ID0000727
chr2	217817689	217818759	ID0000728
chr2	217821739	217821938	ID0000729
chr2	217831454	217831547	ID0000730
chr2	217835090	217835166	ID0000731
chr2	217836014	217836211	ID0000732
chr2	217847509	217849087	ID0000733
chr2	217880897	217881014	ID0000734
chr2	217882345	217882411	ID0000735
chr2	217885034	217885164	ID0000736
chr2	217886533	217886646	ID0000737
chr2	217890961	217891045	ID0000738
chr2	217892947	217893012	ID0000739
chr2	217893438	217893561	ID0000740
chr2	217897797	217897969	ID0000741
chr17	49502062	49502204	ID0000742
chr17	49506298	49506658	ID0000743
chr17	49510411	49510664	ID0000744
chr17	49511891	49512052	ID0000745
chr17	9022310	9023391	ID0000746
chr17	9162812	9163001	ID0000747
chr17	9179806	9179956	ID0000748
chr17	9221167	9221242	ID0000749
chr5	129106945	129107062	ID0000750
chrX	54925591	54925683	ID0000751
chrX	54927042	54927105	ID0000752
chrX	54927666	54927781	ID0000753
chr17	2394874	2395454	ID0000754
chr2	20034316	20034415	ID0000755
chr2	20034966	20035062	ID0000756
chr2	20040890	20041011	ID0000757
chr2	130369132	130369201	ID0000758
chr5	172052928	172053042	ID0000759
chr5	172054568	172054694	ID0000760
chr5	172055587	172055776	ID0000761
chr5	172057348	172057473	ID0000762
chr5	172061138	172061268	ID0000763
chr5	172064719	172064812	ID0000764
chr5	172082325	172082505	ID0000765
chr5	172082960	172083084	ID0000766
chr5	172093411	172093960	ID0000768
chr5	172096425	172096560	ID0000769
chr5	172105655	172105737	ID0000770
chr5	172106619	172106814	ID0000771
chr5	172107779	172107852	ID0000772
chr5	172117480	172117630	ID0000773
chr5	172156623	172156788	ID0000774
chr15	63327148	63327233	ID0000775
chr15	63338818	63338945	ID0000776
chr15	63342001	63342097	ID0000777
chr15	63345476	63345619	ID0000778
chr15	63346529	63346709	ID0000779
chr15	67563282	67563350	ID0000780
chr15	67580753	67580823	ID0000781
chr15	67586845	67586913	ID0000782
chr15	67600684	67600749	ID0000783
chr15	67658552	67658614	ID0000784
chr15	67692478	67692552	ID0000785
chr15	67703336	67703408	ID0000786
chr15	67769601	67769663	ID0000787
chr12	4337038	4337160	ID0000788
chr12	4349818	4349896	ID0000789
chr12	4351266	4351377	ID0000790
chr8	16995654	16995758	ID0000791
chr8	17302153	17302280	ID0000792
chr8	17304378	17304519	ID0000793
chr8	17305756	17305957	ID0000794
chr8	17311510	17311636	ID0000795
chr8	17313291	17313401	ID0000796
chr8	17331149	17331282	ID0000797
chr8	17341362	17341497	ID0000798
chr8	17348952	17349081	ID0000799
chr8	17361116	17361274	ID0000800
chr8	17371036	17371199	ID0000801
chr8	17373117	17373240	ID0000802
chr13	46055761	46055849	ID0000803
chr13	46058178	46058381	ID0000804
chr13	46064647	46064741	ID0000805
chr13	46067306	46067417	ID0000806
chr13	46073872	46073977	ID0000807
chr13	46078799	46078901	ID0000808
chr13	46082440	46082549	ID0000809
chr13	46084218	46084343	ID0000810
chr13	46087744	46087820	ID0000811
chr7	39987598	39988258	ID0000812
chr7	39997493	39997664	ID0000813
chr7	39999360	39999500	ID0000814
chr7	40001860	40002031	ID0000815
chr7	40045835	40046025	ID0000816
chr7	40078004	40078121	ID0000817
chr7	40078719	40078851	ID0000818
chr7	40088125	40088331	ID0000819
chr7	40092784	40093237	ID0000820
chr11	2302843	2302958	ID0000821
chr11	2304106	2304204	ID0000822
chr11	2308735	2308810	ID0000823
chr11	2313653	2313755	ID0000824
chr11	2314484	2314571	ID0000825
chr6	52504590	52504754	ID0000826
chr6	52507552	52507623	ID0000827
chr6	52508233	52508318	ID0000828
chr6	52516005	52516122	ID0000829
chr6	52516627	52516737	ID0000830
chr6	52535782	52535846	ID0000831
chr3	120601110	120601257	ID0000832
chr17	60046024	60046229	ID0000833
chr17	60047308	60047405	ID0000834
chr17	60048263	60048388	ID0000835
chr17	60049579	60049702	ID0000836
chr17	60050842	60050977	ID0000837
chr17	60055514	60055601	ID0000838
chr17	60056114	60056237	ID0000839
chr17	60057047	60057403	ID0000840
chr17	60066208	60066386	ID0000841
chr17	60067433	60067732	ID0000842
chr17	60069710	60069848	ID0000843
chr17	60070705	60070807	ID0000844
chr17	60072214	60072329	ID0000845
chr17	60073163	60073279	ID0000846
chr17	60073745	60073886	ID0000847
chr17	60076129	60076237	ID0000848
chr2	53794344	53794449	ID0000849
chr2	53795932	53796013	ID0000850
chr2	53808298	53808460	ID0000851
chr2	53809213	53809273	ID0000852
chr2	53812948	53813073	ID0000853
chr2	97758892	97759053	ID0000854
chr2	97759651	97759749	ID0000855
chr2	97762034	97762200	ID0000856
chr2	97772296	97772424	ID0000857
chr2	97775842	97776018	ID0000858
chr2	97792385	97792984	ID0000859
chr2	97793394	97793553	ID0000860
chr2	97794929	97795115	ID0000861
chr2	97796217	97796404	ID0000862
chr2	97801894	97801961	ID0000863
chr2	97809687	97809774	ID0000864
chr2	97811127	97811232	ID0000865
chr2	97815198	97815307	ID0000866
chr2	97833364	97833426	ID0000868
chr2	97837076	97837157	ID0000869
chr2	97841814	97841937	ID0000870
chr2	97844144	97844261	ID0000871
chr2	97859303	97859427	ID0000872
chr2	97888051	97888120	ID0000873
chr2	97927425	97927487	ID0000874
chr3	35679786	35679960	ID0000875
chr3	35681713	35681880	ID0000876
chr3	35683725	35683815	ID0000877
chr3	35687738	35687883	ID0000878
chr3	35689306	35689385	ID0000879
chr3	35690080	35690140	ID0000880
chr3	35690864	35691005	ID0000881
chr3	35706973	35707082	ID0000882
chr3	35708968	35709070	ID0000883
chr3	35717297	35717357	ID0000884
chr3	35721604	35721834	ID0000885
chr3	35729302	35729536	ID0000886
chr3	35737177	35737362	ID0000887
chr3	35739316	35739577	ID0000888
chr3	35743838	35743965	ID0000889
chr3	35792381	35792530	ID0000890
chr19	16682420	16682508	ID0000891
chr19	16686287	16686405	ID0000892
chr12	100204939	100205057	ID0000893
chr12	100205675	100205744	ID0000894
chr12	100207662	100207786	ID0000895
chr12	100218414	100218586	ID0000896
chr12	100220007	100220146	ID0000897
chr2	162173722	162173787	ID0000898
chr2	162174866	162174966	ID0000899
chr2	162188168	162188363	ID0000900
chr2	162189102	162189172	ID0000901
chr2	162189655	162189754	ID0000902
chr2	162198756	162198881	ID0000903
chr2	162213937	162214073	ID0000904
chr2	162215897	162216001	ID0000905
chr2	162217985	162218140	ID0000906
chr2	162219062	162219183	ID0000907
chr2	162219852	162219925	ID0000908
chr2	162224465	162224540	ID0000909
chr2	162225482	162225577	ID0000910
chr2	162226522	162226621	ID0000911
chr2	241799064	241799154	ID0000912
chr2	241801780	241802036	ID0000913
chr6	34823256	34823348	ID0000914
chr6	34835293	34835464	ID0000915
chr6	34836155	34836348	ID0000916
chr6	34855616	34855703	ID0000917
chr6	34864001	34864198	ID0000918
chr6	34870853	34871116	ID0000919
chr6	108049252	108049418	ID0000920
chr6	108051030	108051198	ID0000921
chr6	108054489	108054587	ID0000922
chr6	108064184	108064299	ID0000923
chr3	101228796	101228876	ID0000924
chr3	101229379	101229590	ID0000925
chr3	101230956	101231145	ID0000926
chr3	101232780	101232991	ID0000927
chr3	101242687	101242907	ID0000928
chr3	101243528	101244787	ID0000929
chr3	101245801	101246105	ID0000930
chr3	101253695	101253781	ID0000931
chr3	101257528	101257773	ID0000932
chr3	101273580	101273742	ID0000933
chr3	101275662	101275745	ID0000934
chr3	101304145	101304312	ID0000935
chr3	101319583	101319832	ID0000936
chr7	123117470	123117608	ID0000937
chr7	123119080	123119242	ID0000938
chr7	123123125	123123235	ID0000939
chr7	123125568	123125675	ID0000940
chr7	123128844	123128946	ID0000941
chr7	123129382	123129481	ID0000942
chr7	123134409	123134529	ID0000943
chr7	123147158	123147310	ID0000944
chr7	123169147	123169335	ID0000945
chr7	123171767	123171904	ID0000946
chr7	123180972	123181101	ID0000947
chr1	53928371	53928440	ID0000948
chr1	53930038	53930145	ID0000949
chr1	53939984	53940097	ID0000950
chr2	201454745	201454852	ID0000951
chr2	201458783	201458864	ID0000952
chr2	201469952	201470052	ID0000953
chr2	201472954	201473076	ID0000954
chr2	201474646	201474755	ID0000955
chr2	201475618	201475742	ID0000956
chrX	70451866	70452026	ID0000957
chrX	70453636	70453793	ID0000958
chrX	70454213	70454316	ID0000959
chrX	70479149	70479264	ID0000960
chrX	70499175	70499277	ID0000961
chrX	70499876	70500049	ID0000962
chr4	5526215	5526333	ID0000963
chr1	11947975	11948067	ID0000964
chr1	11949772	11949906	ID0000965
chr1	11950356	11950520	ID0000966
chr1	11952622	11952735	ID0000967
chr1	11954829	11954893	ID0000968
chr1	11956916	11957014	ID0000969
chr1	11957841	11957943	ID0000970
chr1	11958515	11958647	ID0000971
chr1	11960645	11960767	ID0000972
chr1	11963531	11963636	ID0000973
chr1	11965479	11965593	ID0000974
chr1	11966250	11966316	ID0000975
chr1	11966986	11967091	ID0000976
chr1	11970669	11970816	ID0000977
chr1	11972871	11972997	ID0000978
chr5	41739389	41739491	ID0000979
chr5	41749526	41749607	ID0000980
chr5	41762110	41762200	ID0000981
chr5	41794002	41794078	ID0000982
chr5	41794676	41794749	ID0000983
chr5	41803068	41803163	ID0000984
chr5	41805566	41805681	ID0000985
chr5	41807330	41807438	ID0000986
chr5	41840450	41840511	ID0000987
chr5	41842674	41842781	ID0000988
chr5	41850029	41850179	ID0000989
chr5	41853418	41853554	ID0000990
chr5	41861313	41861404	ID0000991
chr5	41862641	41862750	ID0000992
chr19	57575803	57575930	ID0000993
chr12	13055550	13055946	ID0000994
chr12	13058450	13058549	ID0000995
chr12	13061574	13061763	ID0000996
chr12	13062844	13062975	ID0000997
chr12	13071240	13071396	ID0000998
chr12	13076025	13076143	ID0000999
chr12	13079788	13080009	ID0001000
chr7	100389887	100390106	ID0001001
chr8	86531154	86531229	ID0001002
chr8	86532508	86532580	ID0001003
chr8	86537562	86537646	ID0001004
chr8	86540244	86540334	ID0001005
chr8	86544739	86544838	ID0001006
chr8	86546594	86546681	ID0001007
chr8	86547710	86547770	ID0001008
chr8	86548300	86548434	ID0001009
chr8	86554850	86554984	ID0001010
chr8	86556101	86556338	ID0001011
chr16	15063195	15063283	ID0001012
chr16	15065218	15065371	ID0001013
chr16	15068168	15068277	ID0001014
chr16	15070069	15070254	ID0001015
chr16	15071120	15071251	ID0001016
chr16	15072949	15073080	ID0001017
chr16	15074722	15074861	ID0001018
chr16	15076557	15076650	ID0001019
chr16	15079997	15080096	ID0001020
chr16	15083512	15083582	ID0001021
chr16	15084641	15084705	ID0001022
chr16	15085638	15085698	ID0001023
chr16	15092508	15092614	ID0001024
chr11	75719991	75720170	ID0001025
chr11	75728789	75728989	ID0001026
chr19	16521520	16521654	ID0001027
chr19	16523051	16523290	ID0001028
chr19	16525241	16525677	ID0001029
chr19	16528079	16528255	ID0001030
chr19	16529647	16529900	ID0001031
chr19	16535451	16535636	ID0001032
chr5	62390875	62390982	ID0001033
chr5	62392170	62392234	ID0001034
chr5	62392925	62392990	ID0001035
chr5	62393954	62394047	ID0001036
chr5	62394483	62394607	ID0001037
chr5	62402035	62402122	ID0001038
chr7	6026727	6026961	ID0001039
chr7	6037423	6037524	ID0001040
chr7	6038559	6038671	ID0001041
chr7	6040891	6041219	ID0001042
chr7	6042932	6042993	ID0001043
chr7	6044561	6044661	ID0001044
chr7	6046070	6046151	ID0001045
chr7	6046991	6047091	ID0001046
chr7	6049911	6050045	ID0001047
chr7	6054545	6054704	ID0001048
chr7	37948839	37949048	ID0001049
chr5	150694075	150694240	ID0001050
chr5	150695505	150695706	ID0001051
chr5	150698498	150698631	ID0001052
chr16	82068169	82068382	ID0001053
chr16	82070941	82071127	ID0001054
chr16	82090901	82091039	ID0001055
chr11	113736619	113736822	ID0001056
chr11	113737571	113737703	ID0001057
chr11	113738263	113738394	ID0001058
chr11	113739212	113739382	ID0001059
chr11	113741693	113741765	ID0001060
chr11	113743801	113744040	ID0001061
chr11	113747530	113747713	ID0001062
chr11	113748256	113748420	ID0001063
chr11	113757661	113757853	ID0001064
chr11	113758553	113758706	ID0001065
chr11	113768832	113768967	ID0001066
chr19	48873224	48874898	ID0001067
chr7	100871542	100871721	ID0001068
chr7	100872623	100872744	ID0001069
chr17	44759721	44759897	ID0001070
chr17	44776126	44776207	ID0001071
chr5	132312160	132312264	ID0001072
chr5	132313613	132313768	ID0001073
chr5	132322183	132322355	ID0001074
chr5	132327276	132327403	ID0001075
chr5	132331755	132331850	ID0001076
chr5	132334717	132334932	ID0001077
chr5	132335817	132336000	ID0001078
chr5	132340564	132340700	ID0001079
chr16	56963009	56963124	ID0001080
chr16	56971991	56972083	ID0001081
chr16	56973330	56973510	ID0001082
chr16	56978090	56978255	ID0001083
chr16	56981157	56981225	ID0001084
chr16	56982164	56982237	ID0001085
chr20	56633352	56633569	ID0001086
chr20	56634149	56634268	ID0001087
chr20	56636609	56636754	ID0001088
chr19	48575940	48576083	ID0001089
chr19	48587228	48587437	ID0001090
chr19	48591608	48591735	ID0001091
chr19	48592721	48592816	ID0001092
chr19	48596738	48596919	ID0001093
chr20	31476226	31476785	ID0001094
chr20	31477827	31477910	ID0001095
chr20	31482286	31482488	ID0001096
chr20	31946495	31946576	ID0001097
chr20	31948807	31948882	ID0001098
chr20	31950311	31950387	ID0001099
chr14	103736002	103736202	ID0001100
chr14	103737693	103737860	ID0001101
chr14	103739823	103740593	ID0001102
chr14	103746372	103746553	ID0001103
chr14	103752999	103753196	ID0001105
chr14	103754069	103754244	ID0001106
chr14	103757649	103757751	ID0001107
chr14	103778744	103778821	ID0001108
chr14	103784794	103784914	ID0001109
chr14	103797370	103797518	ID0001110
chr20	2394451	2394625	ID0001111
chr20	2395193	2395436	ID0001112
chr20	2396505	2396624	ID0001113
chr20	2397917	2398046	ID0001114
chr20	2399560	2399738	ID0001115
chr20	2400305	2400444	ID0001116
chr20	2417231	2417573	ID0001117
chr20	20412026	20412148	ID0001118
chr20	20472828	20472956	ID0001119
chr20	20495116	20495275	ID0001120
chr20	20503350	20503506	ID0001121
chr20	20505410	20505534	ID0001122
chr20	20511253	20511325	ID0001123
chr20	20512512	20513284	ID0001124
chr20	20520916	20521100	ID0001125
chr20	20526251	20526362	ID0001126
chr20	20531686	20531795	ID0001127
chr20	20536655	20536784	ID0001128
chr20	20546703	20546832	ID0001129
chr20	20572874	20573068	ID0001130
chr20	20583049	20583226	ID0001131
chr20	20584864	20584955	ID0001132
chr20	20589267	20589365	ID0001133
chr20	20591176	20591314	ID0001134
chr20	20601681	20601846	ID0001135
chr20	20605174	20605412	ID0001136
chr20	20611314	20611426	ID0001137
chr20	20616042	20616191	ID0001138
chr20	20619276	20619414	ID0001139
chr20	20620462	20620630	ID0001140
chr20	20629362	20629590	ID0001141
chr20	20635417	20635617	ID0001142
chr20	20637362	20637501	ID0001143
chr20	20639784	20639900	ID0001144
chr20	20640700	20640878	ID0001145
chr20	20680690	20680801	ID0001146
chr20	13717367	13717514	ID0001147
chr20	13718907	13718984	ID0001148
chr20	13728377	13728465	ID0001149
chr20	13733720	13733842	ID0001150
chr20	13759691	13759853	ID0001151
chr20	13766776	13766924	ID0001152
chr20	13769906	13770021	ID0001153
chr20	13771330	13771483	ID0001154
chr20	13772514	13772615	ID0001155
chr20	13775156	13775270	ID0001156
chr20	13775872	13776270	ID0001157
chr20	13782503	13783183	ID0001158
chr12	120303560	120304058	ID0001159
chr20	5944804	5944914	ID0001160
chr20	5946405	5946533	ID0001161
chr3	48603563	48603643	ID0001162
chr3	48605769	48605856	ID0001163
chr19	19642534	19642619	ID0001164
chr12	6774594	6774864	ID0001165
chr12	6775272	6775548	ID0001166
chr14	94037379	94037475	ID0001167
chr14	94038962	94039081	ID0001168
chr14	94043970	94044055	ID0001169
chr14	94044585	94044780	ID0001170
chr15	65129031	65129170	ID0001171
chr3	184387930	184388033	ID0001172
chrX	68838616	68838894	ID0001173
chr16	74453170	74453334	ID0001174
chr16	74456648	74456755	ID0001175
chr16	74457873	74457994	ID0001176
chr16	74459681	74459789	ID0001177
chr16	74463355	74463479	ID0001178
chr16	74465675	74465813	ID0001179
chr16	74467755	74467848	ID0001180
chr16	74468945	74469063	ID0001181
chr16	74469984	74470073	ID0001182
chr16	74471172	74471286	ID0001183
chr16	74472348	74472411	ID0001184
chr16	74474545	74474632	ID0001185
chr16	74477395	74477533	ID0001186
chr16	74480240	74480394	ID0001187
chr16	74483022	74483124	ID0001188
chr16	74485795	74485917	ID0001189
chr16	74491000	74491215	ID0001190
chr16	74492956	74493140	ID0001191
chr16	74494759	74494831	ID0001192
chr16	74496440	74496644	ID0001193
chr16	74503530	74503746	ID0001194
chr16	74508838	74508925	ID0001195
chr19	55485660	55485780	ID0001196
chr4	56342834	56342966	ID0001197
chr4	56343561	56343684	ID0001198
chr4	56345126	56345290	ID0001199
chr4	56349262	56350058	ID0001200
chr4	56351341	56351457	ID0001201
chr4	56353403	56353596	ID0001202
chr4	56354038	56354211	ID0001203
chr4	56371450	56371643	ID0001204
chr4	56378147	56378464	ID0001205
chr4	56382476	56382597	ID0001206
chr4	56384069	56384341	ID0001207
chr7	107893199	107893278	ID0001208
chr7	107901737	107901817	ID0001209
chr7	107902324	107902393	ID0001210
chr7	107903477	107903547	ID0001211
chr7	107906266	107906368	ID0001212
chr7	107915505	107915696	ID0001213
chr7	107917923	107918061	ID0001214
chr16	16157662	16157809	ID0001215
chr16	16159481	16159583	ID0001216
chr16	16161437	16161564	ID0001217
chr16	16162992	16163192	ID0001218
chr16	16165622	16165933	ID0001219
chr16	16169645	16169853	ID0001220
chr16	16173283	16173404	ID0001221
chr16	16175910	16175986	ID0001222
chr16	16177451	16177626	ID0001223
chr16	16178797	16178965	ID0001224
chr16	16184958	16185034	ID0001225
chr16	16187123	16187211	ID0001226
chr16	16188830	16188974	ID0001227
chr16	16190163	16190367	ID0001228
chr16	16192829	16192922	ID0001229
chr16	16198020	16198182	ID0001230
chr16	16202000	16202178	ID0001231
chr16	16203409	16203613	ID0001232
chr16	16208727	16208859	ID0001233
chr16	16212184	16212246	ID0001234
chr16	16214323	16214449	ID0001235
chr16	16221648	16221831	ID0001236
chr3	32487937	32488036	ID0001237
chr3	32491709	32491886	ID0001238
chr17	18118581	18122409	ID0001239
chr17	18124482	18124565	ID0001240
chr17	18125167	18125231	ID0001241
chr17	18132452	18132566	ID0001242
chr17	18133224	18133386	ID0001243
chr17	18135710	18135824	ID0001244
chr17	18137583	18137679	ID0001245
chr17	18138114	18138246	ID0001246
chr17	18138810	18138936	ID0001247
chr17	18139533	18139611	ID0001248
chr17	18142755	18142840	ID0001249
chr17	18144496	18144592	ID0001250
chr17	18145871	18146107	ID0001251
chr17	18156194	18156336	ID0001252
chr17	18157721	18157900	ID0001253
chr17	18161316	18161447	ID0001254
chr17	18162584	18162679	ID0001255
chr17	18163243	18163321	ID0001256
chr17	18163741	18163838	ID0001257
chr17	18166360	18166521	ID0001258
chr17	18167589	18167723	ID0001259
chr17	18173780	18173921	ID0001260
chr17	66214452	66214650	ID0001261
chr17	66216787	66216967	ID0001262
chr17	66220553	66220742	ID0001263
chr17	66223697	66223774	ID0001264
chr17	66226027	66226124	ID0001265
chr17	66228019	66228196	ID0001266
chr14	30586717	30586815	ID0001267
chr14	30589382	30589484	ID0001268
chr14	30592322	30592447	ID0001269
chr14	30593473	30593639	ID0001270
chr14	30597419	30597526	ID0001271
chr14	30598482	30598599	ID0001272
chr14	30605504	30605812	ID0001273
chr14	30607887	30608069	ID0001274
chr14	30612206	30612379	ID0001275
chr14	30615348	30615539	ID0001276
chr14	24255988	24256077	ID0001277
chr14	24259074	24259249	ID0001278
chr1	36085835	36086041	ID0001279
chr17	75828786	75828983	ID0001280
chr17	75832965	75833045	ID0001281
chr6	132723733	132723907	ID0001282
chr6	132724605	132724979	ID0001283
chr6	132728740	132728933	ID0001284
chr3	38348549	38348632	ID0001285
chr3	38360338	38360408	ID0001286
chr3	38362936	38363017	ID0001287
chr3	38366807	38366873	ID0001288
chr3	38368184	38368257	ID0001289
chr3	38370055	38370174	ID0001290
chr3	38372654	38372736	ID0001291
chr3	38375143	38375259	ID0001292
chr3	38376116	38376232	ID0001293
chr3	38376917	38376991	ID0001294
chr3	38379245	38379342	ID0001295
chr3	38397071	38397159	ID0001296
chr3	38400890	38400985	ID0001297
chr4	99279425	99279564	ID0001298
chr4	99280143	99280279	ID0001299
chr4	99282345	99282606	ID0001300
chr4	99286849	99286988	ID0001301
chr4	99287563	99287665	ID0001302
chr17	40925353	40925574	ID0001303
chr17	40929939	40930096	ID0001304
chr17	40931372	40931455	ID0001305
chr17	40289407	40289598	ID0001306
chr17	40295355	40295456	ID0001307
chr17	40296702	40296767	ID0001308
chr17	40300827	40301030	ID0001309
chr12	53320564	53320692	ID0001310
chr1	173716002	173716066	ID0001311
chr1	173733712	173734286	ID0001312
chr1	173751763	173751922	ID0001313
chr1	173753212	173753307	ID0001314
chr1	173755922	173756038	ID0001315
chr1	173756975	173757159	ID0001316
chr1	173766145	173766289	ID0001317
chr1	173774304	173774438	ID0001318
chr1	173775633	173775842	ID0001319
chr1	173782123	173782230	ID0001320
chr1	171193334	171193523	ID0001321
chr1	171196648	171196811	ID0001322
chr1	171199345	171199488	ID0001323
chr1	171203864	171204064	ID0001324
chr1	171205278	171205634	ID0001325
chr1	171207717	171207790	ID0001326
chr16	2149940	2150051	ID0001327
chr9	120824493	120824685	ID0001328
chr9	120826764	120826907	ID0001329
chr9	120829098	120829208	ID0001330
chr9	120833311	120833456	ID0001331
chr9	98060781	98060997	ID0001332
chr9	98076917	98077017	ID0001333
chr9	98078192	98078347	ID0001334
chr9	98080815	98081082	ID0001335
chr10	100977631	100977730	ID0001336
chr6	52897824	52897956	ID0001337
chr6	52899933	52900075	ID0001338
chr6	52902345	52902478	ID0001339
chr6	52905747	52905855	ID0001340
chr6	36131270	36131400	ID0001341
chr6	52677086	52677172	ID0001342
chr6	52681812	52681914	ID0001343
chr6	52684077	52684165	ID0001344
chr6	32150367	32150906	ID0001345
chr10	74043082	74043153	ID0001346
chr10	74072729	74072852	ID0001347
chr10	74074742	74074903	ID0001348
chr10	74082453	74082544	ID0001349
chr10	74083365	74083513	ID0001350
chr10	74089195	74089349	ID0001351
chr10	74090022	74090198	ID0001352
chr10	74094270	74094461	ID0001353
chr10	74095655	74095855	ID0001354
chr10	74097203	74097332	ID0001355
chr10	74100947	74101097	ID0001356
chr10	74103819	74103928	ID0001357
chr10	74105050	74105353	ID0001358
chr10	74107229	74107354	ID0001359
chr10	74108970	74109156	ID0001360
chr10	74111908	74112112	ID0001361
chr10	74114183	74114387	ID0001362
chr10	74114794	74114899	ID0001363
chr10	67887416	67887533	ID0001364
chr10	67888881	67889123	ID0001365
chr10	67891401	67891554	ID0001366
chr10	67906789	67906937	ID0001367
chr10	67908045	67908125	ID0001368
chr10	67909255	67909442	ID0001369
chr10	67912473	67913031	ID0001370
chr19	38379239	38379405	ID0001371
chr19	38380898	38380999	ID0001372
chr19	38382116	38382228	ID0001373
chr16	30997501	30997575	ID0001374
chr16	30888859	30888945	ID0001375
chr19	1295544	1295858	ID0001376
chr19	1298550	1298616	ID0001377
chrY	6872554	6872620	ID0001378
chr19	14566764	14566933	ID0001379
chr19	537012	537147	ID0001380
chr19	756889	758726	ID0001381
chr19	759908	760039	ID0001382
chr19	501668	501929	ID0001383
chr22	20870336	20870533	ID0001384
chr22	20881048	20881134	ID0001385
chr22	20883470	20883569	ID0001386
chr22	20983026	20983089	ID0001387
chr22	20987503	20987583	ID0001388
chr22	20988009	20988118	ID0001389
chr22	20988788	20988872	ID0001390
chr22	20990385	20990525	ID0001391
chr22	20992793	20992904	ID0001392
chr22	23779186	23779416	ID0001393
chr22	23782225	23782483	ID0001394
chr22	30265001	30265144	ID0001395
chr22	30337025	30337180	ID0001396
chr22	30337689	30337897	ID0001397
chr22	30342804	30342879	ID0001398
chr22	30344932	30345190	ID0001399
chr22	30346311	30346519	ID0001400
chr22	30352950	30353072	ID0001401
chr22	18157557	18157820	ID0001402
chr22	18160171	18160268	ID0001403
chr22	18161789	18161935	ID0001404
chr22	18167254	18167334	ID0001405
chr22	18167889	18168036	ID0001406
chr22	18169843	18169939	ID0001407
chr22	18170752	18170920	ID0001408
chr22	18173149	18173281	ID0001409
chr22	30464819	30464903	ID0001410
chr22	30466333	30466394	ID0001411
chr22	30466981	30467077	ID0001412
chr22	30468507	30468696	ID0001413
chr22	24557656	24557800	ID0001414
chr22	24567983	24568176	ID0001415
chr22	30610870	30611063	ID0001416
chr22	30612872	30613042	ID0001417
chr22	30614348	30614501	ID0001418
chr22	30617329	30617495	ID0001419
chr22	30622967	30623083	ID0001420
chr22	25201376	25201471	ID0001421
chr22	25202673	25202792	ID0001422
chr22	25203762	25203895	ID0001423
chr22	25205219	25205362	ID0001424
chr22	37571848	37571931	ID0001425
chr22	26433391	26434501	ID0001426
chr22	26442458	26442572	ID0001427
chr22	37676985	37677065	ID0001428
chr22	37678482	37678654	ID0001429
chr22	26490043	26490198	ID0001430
chr22	26601878	26602021	ID0001431
chr22	26607888	26608021	ID0001432
chr22	26612071	26612190	ID0001433
chr22	26616139	26616338	ID0001434
chr22	37833683	37833755	ID0001435
chr22	37838499	37838598	ID0001436
chr22	37917706	37917795	ID0001437
chr22	37919035	37919178	ID0001438
chr22	37921971	37922426	ID0001439
chr22	37925660	37926043	ID0001440
chr22	37927410	37927826	ID0001441
chr22	37931798	37931933	ID0001442
chr22	37937079	37937194	ID0001443
chr22	41943609	41943701	ID0001444
chr22	41945224	41945304	ID0001445
chr22	41945912	41946005	ID0001446
chr22	41946416	41946496	ID0001447
chr22	38474522	38474623	ID0001448
chr22	38479592	38479751	ID0001449
chr22	38481211	38481464	ID0001450
chr22	38521607	38521724	ID0001451
chr22	38537591	38537652	ID0001452
chr22	38539320	38539412	ID0001453
chr22	38549924	38549997	ID0001454
chr22	38562286	38562369	ID0001455
chr22	38566589	38566736	ID0001456
chr22	38568205	38568289	ID0001457
chr22	28743881	28743978	ID0001458
chr22	28744614	28744704	ID0001459
chr22	28745863	28746008	ID0001460
chr22	38682878	38682996	ID0001461
chr22	23061808	23061945	ID0001462
chr22	23063901	23064133	ID0001463
chr22	23134025	23134144	ID0001464
chr22	23138839	23138942	ID0001465
chr22	23140221	23140472	ID0001466
chr22	32392239	32392359	ID0001467
chr22	32393891	32394002	ID0001468
chr22	32395025	32395214	ID0001469
chr22	32396073	32396249	ID0001470
chr22	32397940	32398100	ID0001471
chr22	32399602	32399759	ID0001472
chr22	32401746	32401903	ID0001473
chr22	32406661	32406761	ID0001474
chr22	32408174	32408242	ID0001475
chr22	32408754	32408833	ID0001476
chr22	38708844	38708956	ID0001477
chr22	38715906	38716087	ID0001478
chr22	38716651	38717000	ID0001479
chr22	38721741	38721865	ID0001480
chr22	38724296	38724411	ID0001481
chr22	38727212	38727348	ID0001482
chr22	38727982	38728161	ID0001483
chr22	38729461	38729662	ID0001484
chr22	50388985	50389111	ID0001485
chr22	50391866	50392015	ID0001486
chr22	50393892	50394135	ID0001487
chr22	50406688	50406875	ID0001488
chr22	50414551	50414689	ID0001489
chr22	50416091	50416157	ID0001490
chr22	50422253	50422380	ID0001491
chr22	50423461	50423614	ID0001492
chr22	50431172	50431382	ID0001493
chr22	50432264	50432329	ID0001494
chr22	50434965	50435081	ID0001495
chr22	50436366	50436452	ID0001496
chr22	50436987	50437068	ID0001497
chr22	50440800	50441026	ID0001498
chr22	38780925	38781009	ID0001499
chr22	38782662	38782870	ID0001500
chr22	29060414	29060843	ID0001501
chr22	29263834	29264218	ID0001502
chr22	29265478	29265668	ID0001503
chr22	35262322	35262421	ID0001504
chr22	35263077	35263226	ID0001505
chr22	35263795	35263874	ID0001506
chr22	35264647	35265603	ID0001507
chr22	35283961	35284043	ID0001508
chr22	35285996	35286061	ID0001509
chr22	35287346	35287452	ID0001510
chr22	35288237	35288407	ID0001511
chr22	35292991	35293114	ID0001512
chr22	43124015	43124183	ID0001513
chr22	43127696	43127795	ID0001514
chr22	43128495	43128625	ID0001515
chr22	35383105	35383226	ID0001516
chr22	35386684	35387176	ID0001517
chr22	35389863	35389963	ID0001518
chr22	29558869	29558953	ID0001519
chr22	29569192	29569287	ID0001520
chr22	35406552	35406725	ID0001521
chr22	35408407	35408563	ID0001522
chr22	35410743	35410910	ID0001523
chr22	35412509	35412681	ID0001524
chr22	35413874	35413986	ID0001525
chr22	35417743	35417856	ID0001526
chr22	35419883	35420012	ID0001527
chr22	35421317	35421460	ID0001528
chr22	35423213	35423341	ID0001529
chr22	35546800	35547080	ID0001530
chr22	43168773	43168912	ID0001531
chr22	43169499	43169568	ID0001532
chr22	43171818	43171900	ID0001533
chr22	43172402	43172554	ID0001534
chr22	43176319	43176396	ID0001535
chr22	43180741	43180940	ID0001536
chr22	43182979	43183149	ID0001537
chr22	39138635	39138702	ID0001538
chr22	39141370	39141436	ID0001539
chr22	50744060	50744206	ID0001540
chr22	29727661	29727805	ID0001541
chr22	39314685	39314846	ID0001542
chr22	39315368	39315555	ID0001543
chr22	39316705	39316841	ID0001544
chr22	39317460	39317629	ID0001545
chr22	39318399	39318592	ID0001546
chr22	39416790	39416877	ID0001547
chr22	39417710	39417849	ID0001548
chr22	39418731	39418845	ID0001549
chr22	39419518	39419630	ID0001550
chr22	39421826	39421971	ID0001551
chr22	39426702	39426925	ID0001552
chr22	39428020	39428183	ID0001553
chr22	43926934	43927167	ID0001554
chr22	43928823	43928889	ID0001555
chr22	43932877	43933087	ID0001556
chr22	43934605	43934666	ID0001557
chr22	43937050	43937272	ID0001558
chr22	43939992	43940125	ID0001559
chr22	43944690	43944795	ID0001560
chr22	36286717	36286846	ID0001561
chr22	36291985	36292234	ID0001562
chr22	36294931	36295076	ID0001563
chr22	36295504	36295717	ID0001564
chr22	36296842	36297014	ID0001565
chr22	36298918	36299042	ID0001566
chr22	36300126	36300264	ID0001567
chr22	36300850	36301057	ID0001568
chr22	36301533	36301665	ID0001569
chr22	36302567	36302676	ID0001570
chr22	36303994	36304155	ID0001571
chr22	36305032	36305102	ID0001572
chr22	36309281	36309396	ID0001573
chr22	36312048	36312222	ID0001574
chr22	36314144	36314318	ID0001575
chr22	36316516	36316669	ID0001576
chr22	36318206	36318325	ID0001577
chr22	36319539	36319635	ID0001578
chr22	36320219	36320363	ID0001579
chr22	36320797	36320896	ID0001580
chr22	36321757	36321821	ID0001581
chr22	36322428	36322521	ID0001582
chr22	36326567	36326661	ID0001583
chr22	36341369	36341526	ID0001584
chr22	36348903	36349255	ID0001585
chr22	40349831	40350035	ID0001586
chr22	40353332	40353419	ID0001587
chr22	40354247	40354327	ID0001588
chr22	40360401	40360492	ID0001589
chr22	40362980	40363071	ID0001590
chr22	40364275	40364365	ID0001591
chr22	40364879	40365056	ID0001592
chr22	45285940	45286096	ID0001593
chr22	45287171	45287451	ID0001594
chr22	45289060	45289143	ID0001595
chr22	45293180	45293313	ID0001596
chr22	40827095	40827229	ID0001597
chr22	40830839	40830956	ID0001598
chr22	40832568	40832671	ID0001599
chr22	40840625	40840692	ID0001600
chr22	40844838	40844909	ID0001601
chr22	40848293	40848369	ID0001602
chr22	37132383	37132468	ID0001603
chr22	37135327	37135442	ID0001604
chr22	37136227	37136393	ID0001605
chr22	37137586	37137735	ID0001606
chr22	37139116	37139222	ID0001607
chr22	37142433	37142512	ID0001608
chr22	37143520	37143635	ID0001609
chr22	37144084	37144205	ID0001610
chr22	40953554	40953633	ID0001611
chr22	40964046	40964117	ID0001612
chr22	40967798	40967884	ID0001613
chr22	41209695	41209933	ID0001614
chr22	41213892	41214026	ID0001615
chr22	41216138	41216262	ID0001616
chr22	41217122	41217202	ID0001617
chr22	41219418	41219536	ID0001618
chr22	41224019	41224251	ID0001619
chr22	41225793	41225941	ID0001620
chr22	41227803	41227869	ID0001621
chr22	41229539	41229656	ID0001622
chr22	41235144	41235343	ID0001623
chr22	41236483	41236650	ID0001624
chr22	41237175	41238885	ID0001625
chr22	41239442	41239620	ID0001626
chr22	41467447	41467614	ID0001627
chr22	41499725	41499862	ID0001628
chr22	41507790	41508049	ID0001629
chr22	41511875	41511968	ID0001630
chr22	41517526	41517631	ID0001631
chr22	41518480	41518572	ID0001632
chr22	41520170	41520276	ID0001633
chr22	41523829	41523941	ID0001634
chr22	41526261	41526453	ID0001635
chr22	41527287	41527420	ID0001636
chr22	41527900	41528022	ID0001637
chr22	41578805	41578881	ID0001638
chr22	41586075	41586193	ID0001639
chr22	46689991	46690200	ID0001640
chr22	46691571	46691777	ID0001641
chr22	46693426	46693503	ID0001642
chr22	46695209	46695315	ID0001643
chr22	46699312	46699465	ID0001644
chr22	46701635	46701710	ID0001645
chr22	46707842	46707988	ID0001646
chr22	46711085	46711149	ID0001647
chr22	46712167	46712293	ID0001648
chr22	46720085	46720208	ID0001649
chr22	46720901	46721015	ID0001650
chr14	96520054	96520228	ID0001651
chr14	96521005	96521072	ID0001652
chr14	96525309	96525391	ID0001653
chr14	96527429	96527539	ID0001654
chr14	96531474	96531586	ID0001655
chr14	96534490	96534563	ID0001656
chr14	96535878	96535999	ID0001657
chr14	96536975	96537060	ID0001658
chr14	96542773	96542893	ID0001659
chr14	96544148	96544258	ID0001660
chr14	96547796	96547918	ID0001661
chr14	96552479	96552622	ID0001662
chr14	96560648	96560711	ID0001663
chr14	96562818	96562893	ID0001664
chr14	52006536	52006660	ID0001665
chr14	52007809	52007967	ID0001666
chr14	52010875	52011047	ID0001667
chr14	52011553	52011683	ID0001668
chr14	52014286	52014456	ID0001669
chr14	52015053	52015275	ID0001670
chr14	52019060	52019294	ID0001671
chr14	52020058	52020178	ID0001672
chr14	52027200	52027344	ID0001673
chr14	52028721	52028850	ID0001674
chr14	52029546	52029690	ID0001675
chr14	52038746	52038977	ID0001676
chr14	52040650	52040851	ID0001677
chr14	52042104	52042350	ID0001678
chr14	52042781	52042931	ID0001679
chr14	52060123	52060356	ID0001680
chr14	52067857	52068163	ID0001681
chr14	61768635	61768740	ID0001682
chr14	61776094	61776253	ID0001683
chr14	61778071	61778140	ID0001684
chr14	61778847	61778910	ID0001685
chr14	61782246	61782397	ID0001686
chr14	61792806	61792902	ID0001687
chr14	21354410	21354540	ID0001688
chr14	21357196	21357366	ID0001689
chr14	21359483	21359609	ID0001690
chr14	21362196	21362324	ID0001691
chr14	21366438	21366529	ID0001692
chr14	21368268	21368441	ID0001693
chr14	21370335	21370488	ID0001694
chr14	21371873	21372044	ID0001695
chr14	21373337	21373430	ID0001696
chr14	24575264	24575412	ID0001697
chr14	24608264	24608412	ID0001698
chr14	24632914	24633062	ID0001699
chr14	49647292	49647360	ID0001700
chr14	49650264	49650441	ID0001701
chr14	49651268	49651377	ID0001702
chr14	49655670	49655843	ID0001703
chr14	49663314	49663387	ID0001704
chr14	49666329	49666413	ID0001705
chr14	49669523	49669598	ID0001706
chr14	49679724	49679800	ID0001707
chr14	49683592	49683693	ID0001708
chr14	50120274	50120384	ID0001709
chr14	50130500	50130762	ID0001710
chr14	50134122	50134239	ID0001711
chr14	50138611	50138784	ID0001712
chr14	50139941	50140059	ID0001713
chr14	50150007	50150230	ID0001714
chr14	50153069	50153173	ID0001715
chr14	50156998	50157121	ID0001716
chr14	50158564	50158646	ID0001717
chr14	50159430	50160086	ID0001718
chr14	50161481	50161609	ID0001719
chr14	50174453	50174552	ID0001720
chr14	50180571	50180682	ID0001721
chr14	50182462	50182606	ID0001722
chr14	50188496	50188700	ID0001723
chr14	50199690	50199855	ID0001724
chr14	50200952	50201084	ID0001725
chr14	50204283	50204409	ID0001726
chr14	50908270	50908337	ID0001727
chr14	50908820	50908955	ID0001728
chr14	50909894	50910102	ID0001729
chr14	50913028	50913130	ID0001730
chr14	50914700	50914815	ID0001731
chr14	50923968	50924100	ID0001732
chr14	50931672	50931776	ID0001733
chr14	50935106	50935185	ID0001734
chr14	50937735	50937837	ID0001735
chr14	52780678	52780740	ID0001736
chr14	52781783	52781911	ID0001737
chr14	52783422	52783485	ID0001738
chr14	52784496	52784664	ID0001739
chr14	54430260	54430404	ID0001740
chr14	54432107	54432220	ID0001741
chr14	54436368	54436437	ID0001742
chr14	54522453	54522593	ID0001743
chr14	54530048	54530226	ID0001744
chr14	54530902	54531050	ID0001745
chr14	67340439	67340518	ID0001746
chr14	67343371	67343438	ID0001747
chr14	67345767	67345871	ID0001748
chr14	67349036	67349104	ID0001749
chr14	67350610	67350690	ID0001750
chr14	67352922	67353040	ID0001751
chr14	57480594	57480754	ID0001752
chr14	57481558	57481660	ID0001753
chr14	57483064	57483151	ID0001754
chr14	57490988	57491071	ID0001755
chr14	67388223	67388302	ID0001756
chr14	67390662	67390746	ID0001757
chr14	67395401	67395583	ID0001758
chr14	67397661	67397826	ID0001759
chr14	67592634	67592718	ID0001760
chr14	67593742	67593952	ID0001761
chr14	58247749	58247832	ID0001762
chr14	58252118	58252242	ID0001763
chr14	58260947	58261020	ID0001764
chr14	58263704	58263770	ID0001765
chr14	58270417	58270485	ID0001766
chr14	58270933	58270998	ID0001767
chr14	77346348	77346478	ID0001768
chr14	77351672	77351751	ID0001769
chr14	77380382	77380481	ID0001770
chr14	77459615	77459806	ID0001771
chr14	77464597	77464686	ID0001772
chr14	77465538	77465667	ID0001773
chr14	77518037	77518167	ID0001774
chr14	77521445	77521581	ID0001775
chr14	77552095	77552222	ID0001776
chr14	77555299	77555519	ID0001777
chr14	77557040	77557146	ID0001778
chr14	77562395	77562489	ID0001779
chr14	77570383	77570508	ID0001780
chr14	77576766	77576915	ID0001781
chr14	77578954	77579109	ID0001782
chr14	77597185	77597380	ID0001783
chr14	92555750	92555955	ID0001784
chr14	92577359	92577477	ID0001785
chr14	92615406	92615479	ID0001786
chr14	92641237	92641329	ID0001787
chr14	92651581	92653075	ID0001788
chr14	92659160	92659469	ID0001789
chr14	92676474	92676606	ID0001790
chr14	92684986	92685150	ID0001791
chr14	77675655	77675849	ID0001792
chr14	77679879	77679970	ID0001793
chr14	77694737	77694900	ID0001794
chr14	77704368	77704477	ID0001795
chr14	92926604	92926698	ID0001796
chr14	92927549	92927618	ID0001797
chr14	92929716	92929815	ID0001798
chr14	92931249	92931702	ID0001799
chr14	92932369	92932851	ID0001800
chr14	60719759	60720445	ID0001801
chr14	69778332	69778529	ID0001802
chr14	69779181	69779360	ID0001803
chr14	69786096	69786307	ID0001804
chr14	103727745	103727914	ID0001805
chr14	64400792	64400877	ID0001806
chr14	64411089	64411149	ID0001807
chr14	64417887	64418024	ID0001808
chr14	64419813	64419925	ID0001809
chr14	64424803	64424931	ID0001810
chr14	64427336	64427473	ID0001811
chr14	64435568	64435671	ID0001812
chr14	64439095	64439172	ID0001813
chr14	64440125	64440266	ID0001814
chr14	64441384	64441453	ID0001815
chr14	64448216	64448317	ID0001816
chr14	64449444	64449622	ID0001817
chr14	64453753	64453861	ID0001818
chr14	64454722	64454875	ID0001819
chr14	64458213	64458307	ID0001820
chr14	96833466	96833631	ID0001821
chr14	96846094	96846164	ID0001822
chr14	96847256	96847344	ID0001823
chr14	96855223	96855356	ID0001824
chr14	96860556	96860735	ID0001825
chr14	96876029	96876120	ID0001826
chr14	102349918	102350048	ID0001827
chr14	102355767	102355897	ID0001828
chr14	102359418	102359587	ID0001829
chr14	24096891	24097137	ID0001830
chr14	35831409	35831500	ID0001831
chr14	35832977	35833105	ID0001832
chr14	35834843	35834923	ID0001833
chr14	35862589	35862686	ID0001834
chr14	35867905	35868032	ID0001837
chr20	54158085	54158164	ID0001838
chr20	54158956	54159123	ID0001839
chr20	54162716	54162862	ID0001840
chr20	54164451	54164563	ID0001841
chr20	54165741	54165833	ID0001842
chr20	54169591	54169688	ID0001843
chr20	54171576	54171670	ID0001844
chr20	1445665	1445830	ID0001845
chr20	1452492	1452630	ID0001846
chr20	1453030	1453140	ID0001847
chr20	1454212	1454305	ID0001848
chr20	1454966	1455132	ID0001849
chr20	1458199	1458274	ID0001850
chr20	1464328	1464426	ID0001851
chr20	34929400	34929590	ID0001852
chr20	34931335	34931417	ID0001853
chr20	34931938	34932133	ID0001854
chr20	34935575	34935642	ID0001855
chr20	34941712	34941829	ID0001856
chr20	34945952	34946098	ID0001857
chr20	34951723	34951860	ID0001858
chr20	25259236	25259338	ID0001859
chr20	25269128	25269207	ID0001860
chr20	25271382	25271486	ID0001861
chr20	25274591	25274723	ID0001862
chr20	25276645	25276757	ID0001863
chr20	25277243	25277326	ID0001864
chr20	25278318	25278462	ID0001865
chr20	25279056	25279149	ID0001866
chr20	25280265	25280412	ID0001867
chr20	25280948	25281112	ID0001868
chr20	25282032	25282147	ID0001869
chr20	25283175	25283277	ID0001870
chr20	25284103	25284251	ID0001871
chr20	25290480	25290622	ID0001872
chr20	25292405	25292613	ID0001873
chr20	25294157	25294292	ID0001874
chr20	25295603	25295670	ID0001875
chr20	35174701	35174953	ID0001876
chr20	43673805	43673899	ID0001877
chr20	43681783	43681855	ID0001878
chr20	43682793	43682886	ID0001879
chr20	43686851	43687072	ID0001880
chr20	43692156	43692319	ID0001881
chr20	43699756	43700044	ID0001882
chr20	43702489	43702903	ID0001883
chr20	43705218	43705358	ID0001884
chr20	43709962	43710062	ID0001885
chr20	43711487	43711601	ID0001886
chr20	43713001	43713106	ID0001887
chr20	43715133	43715283	ID0001888
chr20	44341195	44341314	ID0001889
chr20	44343376	44343509	ID0001890
chr20	44345262	44345378	ID0001891
chr20	51788860	51789141	ID0001892
chr20	51790021	51792352	ID0001893
chr20	56395520	56395721	ID0001894
chr20	56398966	56399357	ID0001895
chr20	58996638	58996801	ID0001896
chr20	58997602	58997753	ID0001897
chr20	59001464	59001644	ID0001898
chr20	59006321	59006485	ID0001899
chr20	59022844	59022953	ID0001900
chr20	3115304	3115466	ID0001901
chr20	3121383	3122584	ID0001902
chr20	3123311	3123406	ID0001903
chr20	63530745	63530927	ID0001904
chr20	63532525	63532687	ID0001905
chr20	63533550	63533704	ID0001906
chr20	63534151	63534315	ID0001907
chr20	63543313	63543480	ID0001908
chr20	63544226	63544348	ID0001909
chr20	14002287	14002404	ID0001910
chr20	14085620	14085728	ID0001911
chr20	14684842	14684959	ID0001912
chr20	15229939	15230061	ID0001913
chr20	15499773	15499847	ID0001914
chr20	15862744	15862826	ID0001915
chr20	15933275	15933338	ID0001916
chr20	15937475	15937544	ID0001917
chr20	15967552	15967630	ID0001918
chr20	16041200	16041278	ID0001919
chr20	761700	761824	ID0001920
chr20	763497	764003	ID0001921
chr20	765207	765825	ID0001922
chr20	963934	964120	ID0001923
chr20	967173	967314	ID0001924
chr20	967949	968138	ID0001925
chr20	6079435	6079577	ID0001926
chr20	6084039	6084164	ID0001927
chr20	6085065	6085287	ID0001928
chr20	6087776	6087883	ID0001929
chr20	6088964	6089089	ID0001930
chr20	6096901	6097033	ID0001931
chr20	6097523	6097631	ID0001932
chr20	6107531	6107634	ID0001933
chr20	6110297	6110511	ID0001934
chr20	6112476	6112623	ID0001935
chr20	6115810	6116044	ID0001936
chr20	6119403	6119572	ID0001937
chr20	33410134	33410331	ID0001938
chr20	33417718	33417923	ID0001939
chr20	33438840	33439026	ID0001940
chr20	33848466	33848644	ID0001941
chr20	33850951	33851066	ID0001942
chr20	33852076	33852203	ID0001943
chr20	38349547	38349662	ID0001944
chr20	38350810	38350939	ID0001945
chr20	38354283	38354439	ID0001946
chr20	38355345	38355409	ID0001947
chr20	38360703	38360767	ID0001948
chr20	38363974	38364066	ID0001949
chr20	38364575	38364752	ID0001950
chr20	38366768	38366828	ID0001951
chr20	38368994	38369162	ID0001952
chr20	38370737	38370805	ID0001953
chr20	38373071	38373135	ID0001954
chr20	38373936	38374013	ID0001955
chr20	23687087	23687201	ID0001956
chr20	34285439	34285634	ID0001957
chr20	34291418	34291531	ID0001958
chr20	34292357	34292507	ID0001959
chr20	34294080	34294156	ID0001960
chr20	34295394	34295585	ID0001961
chr20	38941958	38942126	ID0001962
chr20	38947875	38948000	ID0001963
chr20	34575103	34575246	ID0001964
chr20	34581547	34581672	ID0001965
chr20	34585436	34585580	ID0001966
chr20	34588452	34588607	ID0001967
chr20	34616041	34616139	ID0001968
chr20	34634614	34634715	ID0001969
chr20	34637875	34637985	ID0001970
chr20	34644163	34644226	ID0001971
chr20	34645274	34645334	ID0001972
chr20	34657179	34657244	ID0001973
chr20	45843526	45843721	ID0001974
chr20	45844262	45844420	ID0001975
chr20	45848449	45848675	ID0001976
chr20	45855158	45855292	ID0001977
chr20	24968891	24969084	ID0001978
chr20	24969525	24969660	ID0001979
chr20	24970196	24970371	ID0001980
chr20	24971459	24971576	ID0001981
chr20	24973644	24973737	ID0001982
chr20	24978766	24978882	ID0001983
chr20	24983902	24984019	ID0001984
chr18	32037115	32037269	ID0001985
chr18	32042178	32042273	ID0001986
chr18	32045641	32045732	ID0001987
chr18	32065901	32066009	ID0001988
chrX	119406459	119406701	ID0001989
chrX	119410189	119410362	ID0001990
chrX	119452008	119452143	ID0001991
chrX	3317102	3318003	ID0001992
chrX	3320007	3324975	ID0001993
chrX	3343645	3343861	ID0001994
chrX	108058037	108058201	ID0001995
chrX	108066935	108067134	ID0001996
chrX	108072676	108072832	ID0001997
chrX	108073249	108073369	ID0001998
chrX	108076076	108076218	ID0001999
chrX	108088751	108088850	ID0002000
chrX	7253195	7253336	ID0002001
chrX	7259348	7259772	ID0002002
chrX	7275950	7276087	ID0002003
chrX	7305045	7305183	ID0002004
chrX	7325338	7325498	ID0002005
chrX	7333985	7334107	ID0002006
chrX	119240308	119240464	ID0002007
[truncated: 94,590 more rows]

## Sheet: S2h - GC controls
chr3	12568874	12569003	ID0000705
chr5	172090231	172090362	ID0000767
chr2	97818612	97818721	ID0000867
chr14	103749793	103749934	ID0001104
chr8	140557088	140557236	ID0002255
chr10	71712664	71712813	ID0002901
chr12	27646061	27646148	ID0003297
chr6	36720362	36720550	ID0003526
chr6	592468	592587	ID0003614
chr1	48239321	48239537	ID0004320
chr6	151596334	151596577	ID0004632
chr17	58602399	58602590	ID0004746
chr12	21461024	21461154	ID0004790
chr16	56514452	56514680	ID0005269
chr19	6686123	6686287	ID0005328
chr20	20164049	20164228	ID0005361
chr14	55380572	55380690	ID0005490
chr7	92492952	92493129	ID0005617
chr7	103299442	103299529	ID0005688
chr17	6447462	6447758	ID0005772
chr20	3264437	3264524	ID0006292
chr20	61998982	61999108	ID0006534
chr19	47069091	47069343	ID0006565
chr1	10178643	10178818	ID0006628
chr5	180318792	180318956	ID0006770
chr11	70339170	70339306	ID0006811
chrX	118392631	118393271	ID0006824
chr3	13376290	13376431	ID0006975
chr11	12222616	12222743	ID0007489
chr15	35373520	35373608	ID0007648
chr1	233135012	233135190	ID0008248
chr7	23313521	23313653	ID0008472
chr2	128013029	128013154	ID0008631
chr2	128157251	128157346	ID0008656
chr9	129804072	129804338	ID0008708
chr6	24875690	24875817	ID0008792
chr6	17778946	17779099	ID0008803
chr15	40294265	40294420	ID0009041
chr10	122336493	122336682	ID0009206
chr4	39737419	39737513	ID0009841
chr16	23607863	23608012	ID0010111
chr18	223439	223505	ID0010194
chr12	101396398	101396577	ID0010267
chr5	150541569	150541666	ID0010556
chr15	52593577	52593736	ID0010688
chr15	65562773	65562884	ID0010752
chr5	176486354	176486489	ID0010826
chr17	68433467	68433575	ID0011046
chr8	72061624	72061761	ID0011134
chr8	67164390	67164508	ID0011155
chr16	471294	471389	ID0011250
chr17	65207921	65208007	ID0011375
chr10	6507435	6507496	ID0012247
chr1	63411925	63412061	ID0012577
chr11	3102182	3102281	ID0012727
chr15	42424833	42425025	ID0012997
chr2	168969349	168969551	ID0013081
chr2	201741673	201741854	ID0013700
chr4	155802341	155802579	ID0013936
chr2	238435710	238436013	ID0014089
chr17	42686902	42687046	ID0014109
chr4	186250242	186250402	ID0014162
chr5	32403105	32403397	ID0014615
chr7	30839199	30839316	ID0014945
chr2	216065311	216065477	ID0014965
chr10	68756272	68756483	ID0015487
chr22	31328786	31328924	ID0015787
chr15	89712025	89712104	ID0016237
chr17	32288791	32289016	ID0016519
chr1	10408070	10408140	ID0016960
chr1	185963767	185963895	ID0017044
chr1	186070611	186070757	ID0017081
chr1	227924137	227924400	ID0017196
chr2	214983646	214983865	ID0017392
chr2	215015489	215015663	ID0017402
chr3	119743974	119744196	ID0017576
chr5	5209092	5209246	ID0017785
chr5	87332506	87332642	ID0017869
chr6	37010972	37011050	ID0018010
chrX	118615599	118615711	ID0018239
chr9	136519442	136519565	ID0018454
chr10	114439175	114439250	ID0018483
chr11	5604533	5604629	ID0018519
chr11	78672032	78672329	ID0018544
chr11	61773966	61774162	ID0018601
chr20	25489874	25489985	ID0018625
chr12	122753692	122753807	ID0018934
chr3	114076742	114076942	ID0019183
chr2	210025103	210025216	ID0019362
chr5	52920331	52920468	ID0019687
chr5	95392793	95392897	ID0019973
chr1	84958528	84958702	ID0020100
chr7	85055716	85055859	ID0020152
chr1	228402065	228402161	ID0020243
chr18	49878944	49879090	ID0020365
chr17	17227888	17228161	ID0020404
chr2	127292609	127292846	ID0020463
chr7	135576968	135577128	ID0020621
chr2	177675454	177675518	ID0020659
chr4	75872024	75872167	ID0020833
chr21	29067555	29067705	ID0020886
chr3	9505966	9506203	ID0021092
chr2	152636426	152636590	ID0021403
chr2	26424270	26424454	ID0021409
chr9	95921174	95921315	ID0021446
chr2	99369391	99369481	ID0021475
chr12	54516895	54516992	ID0022089
chr11	68416327	68416527	ID0022195
chr1	52790002	52790067	ID0022221
chr1	55075456	55075523	ID0022226
chr1	11534380	11534540	ID0022304
chr1	182493021	182493129	ID0022434
chr3	68739074	68739199	ID0022686
chr3	19896686	19896841	ID0022816
chr3	114004636	114004746	ID0022843
chr4	122380991	122381180	ID0023311
chr4	184116855	184117035	ID0023526
chr8	103420263	103420463	ID0023898
chr12	40364841	40365050	ID0024496
chr11	20674488	20674572	ID0024509
chr12	106318343	106318464	ID0024546
chr21	13628381	13628452	ID0024655
chr16	67264351	67264522	ID0024814
chr16	67265039	67265106	ID0024815
chr11	113694477	113694640	ID0024853
chr18	47136338	47136449	ID0025062
chr11	4603244	4603340	ID0025116
chr11	70421469	70421580	ID0025456
chr17	31856798	31856865	ID0025608
chr3	156531408	156531497	ID0025644
chr11	17398338	17398441	ID0025707
chr10	37953694	37953758	ID0025741
chr3	58530465	58530638	ID0025808
chr12	123673614	123673810	ID0025944
chr4	39844655	39844801	ID0026006
chr12	10126570	10126708	ID0026164
chr5	103025130	103025334	ID0026276
chr19	32923438	32923542	ID0026653
chr7	93349874	93350033	ID0026717
chr1	228488959	228489052	ID0026746
chr4	161500015	161500134	ID0026822
chr14	35677949	35678102	ID0027127
chr14	35684928	35685145	ID0027129
chr14	35725023	35725153	ID0027134
chr12	21300347	21300569	ID0027275
chr17	81438369	81438492	ID0027410
chr17	81456296	81456585	ID0027414
chr5	98779579	98780088	ID0027583
chr17	740504	740600	ID0027615
chr1	177958131	177958362	ID0027627
chr16	74695297	74695759	ID0027802
chr2	236338204	236338382	ID0027927
chr17	82459991	82460072	ID0028006
chr11	73914412	73914504	ID0028310
chr5	1254367	1254505	ID0028314
chr5	102263683	102263780	ID0028491
chr21	45537770	45538008	ID0028601
chr16	13935145	13935743	ID0028842
chr11	46729379	46729561	ID0028847
chr19	6906432	6906521	ID0028875
chr1	20773450	20773610	ID0028912
chr2	195824254	195824445	ID0028945
chr2	195894975	195895224	ID0028962
chr2	241711376	241711488	ID0029217
chr18	23777556	23777619	ID0029245
chr3	171018530	171018623	ID0029565
chr13	32651803	32652007	ID0029849
chr11	58610949	58611054	ID0029966
chr10	825763	825870	ID0029999
chr11	85714412	85714507	ID0030087
chr15	48420686	48420806	ID0030146
chr8	38295795	38295952	ID0030279
chr2	168831471	168831534	ID0030403
chr7	106015110	106015213	ID0030420
chr12	117288073	117288219	ID0030461
chr2	32666634	32666768	ID0030494
chr2	32811023	32811221	ID0030503
chr1	35763159	35763321	ID0030580
chr16	58403097	58403331	ID0030583
chr8	125076347	125076500	ID0030695
chr19	19096090	19096205	ID0030735
chr3	119434761	119434882	ID0030841
chr8	86625982	86626080	ID0031073
chr2	240726825	240726940	ID0031157
chr2	240788050	240788230	ID0031176
chr18	76937155	76937343	ID0031243
chr5	39389851	39389932	ID0031313
chr11	33551039	33551259	ID0031569
chr9	6550802	6550914	ID0031616
chr21	44527291	44527518	ID0032043
chr21	44531042	44531133	ID0032046
chr6	53071056	53071143	ID0032129
chr17	30792439	30792572	ID0032328
chr12	63647244	63647365	ID0032393
chr4	2696362	2696593	ID0032460
chr4	2708145	2708268	ID0032462
chr5	62490114	62490220	ID0032759
chr14	74780404	74780584	ID0032834
chr3	107755597	107755678	ID0032874
chr2	27675531	27675692	ID0032917
chr2	27687933	27688020	ID0032920
chr11	8929376	8929533	ID0032948
chr13	72827732	72827914	ID0033015
chr1	74599694	74599931	ID0033100
chr18	12836790	12836891	ID0033219
chr20	47179797	47179912	ID0033354
chr12	52289214	52289275	ID0033385
chr17	81545745	81545882	ID0033436
chr5	123391109	123391337	ID0033630
chr7	21690764	21690881	ID0033850
chr16	67370943	67371242	ID0034111
chr3	113958362	113958538	ID0034142
chr15	73540484	73540568	ID0034331
chr10	101676340	101676436	ID0034379
chr1	110173972	110174099	ID0034486
chr20	62174516	62174644	ID0034555
chr11	986784	986953	ID0034699
chr12	64418875	64419094	ID0034819
chr15	100609706	100609828	ID0034834
chr4	107947375	107947537	ID0034883
chr6	123464905	123464983	ID0035320
chr14	73973876	73973978	ID0035580
chr4	78872613	78872798	ID0035671
chr4	78887173	78887284	ID0035673
chr2	100964057	100964176	ID0035890
chr7	75556025	75556169	ID0036276
chr16	81194947	81195025	ID0036324
chr17	16426721	16426877	ID0036737
chrX	19398225	19398359	ID0036851
chr6	119011308	119011431	ID0036874
chr9	128122933	128123134	ID0036891
chr20	25307965	25308045	ID0036957
chr10	96626707	96626905	ID0037016
chr22	21710627	21710908	ID0037086
chr9	129748654	129748737	ID0037430
chr5	71602505	71602633	ID0037511
chr5	71643818	71643895	ID0037516
chr14	69075344	69075411	ID0037714
chr2	229407231	229407345	ID0037781
chr1	64847531	64847675	ID0038053
chr7	15366139	15366222	ID0038072
chr13	113159198	113159264	ID0038157
chr4	102802560	102802638	ID0038265
chr7	143324413	143324492	ID0038326
chr22	15708019	15708090	ID0038395
chr16	84489277	84489422	ID0038434
chr16	84497933	84498111	ID0038436
chr6	15533239	15533395	ID0038688
chr10	45618139	45618260	ID0038724
chr16	8896998	8897099	ID0038768
chr3	38120447	38120609	ID0039079
chr7	157186833	157187021	ID0039349
chr10	112172969	112173066	ID0039387
chr21	45204554	45204736	ID0039490
chr11	66471241	66471371	ID0039594
chr9	120539040	120539164	ID0039687
chr11	31594769	31594901	ID0039816
chr3	142493131	142493311	ID0039831
chr7	80210968	80211098	ID0039907
chr10	113583215	113583358	ID0039928
chr3	132331646	132331733	ID0039932
chr9	129822580	129822846	ID0039977
chr7	131429032	131429145	ID0040105
chr7	156836812	156836885	ID0040187
chr5	134817495	134817714	ID0040323
chr14	90292696	90292872	ID0040338
chr1	77535846	77536038	ID0040478
chr1	236249884	236249967	ID0040497
chr11	13721729	13721859	ID0040631
chr1	51816311	51816389	ID0040640
chr20	16528370	16528440	ID0040749
chr4	3121227	3121432	ID0040790
chr9	97460177	97460764	ID0040976
chr9	97464841	97465028	ID0040977
chrX	123632860	123633040	ID0041329
chr22	38639654	38639724	ID0041396
chr10	49500537	49500696	ID0041410
chr7	23727240	23727315	ID0041460
chr7	23729090	23729249	ID0041461
chr5	35692569	35692724	ID0041544
chr20	32987659	32987775	ID0041688
chr16	27498629	27498733	ID0041710
chr2	54847485	54847623	ID0041890
chr2	54644322	54644586	ID0042088
chr2	54648985	54649190	ID0042091
chr6	16143698	16143863	ID0042119
chr15	25694818	25695146	ID0042173
chr15	25716729	25716924	ID0042176
chr2	131236731	131236802	ID0042200
chr2	131250777	131250848	ID0042203
chr6	160046497	160046645	ID0042227
chr22	37480196	37480299	ID0042288
chrX	32411751	32411913	ID0042339
chr17	50982523	50982672	ID0042502
chrX	15549839	15549997	ID0042810
chr5	115992122	115992277	ID0042996
chr10	101831071	101831167	ID0043176
chr2	216420298	216420532	ID0043266
chr7	126609361	126609498	ID0043392
chr14	72937970	72938070	ID0043399
chr10	7727702	7727828	ID0043468
chr10	7744081	7744280	ID0043473
chr6	139288475	139288913	ID0043483
chr1	150829903	150829980	ID0043629
chr4	73094078	73094228	ID0043646
chr4	73121616	73121759	ID0043655
chr20	18455246	18455361	ID0043853
chr18	14524912	14524983	ID0043898
chr20	63413449	63413581	ID0044027
chr10	73634483	73634733	ID0044206
chr1	169832416	169832506	ID0044222
chr6	38779965	38780065	ID0044249
chr6	38807609	38807716	ID0044258
chr6	38862279	38862458	ID0044274
chr7	93495903	93495974	ID0044454
chr14	96334404	96334501	ID0044868
chr14	54984722	54984860	ID0045405
chr20	34919434	34919572	ID0045417
chr22	42129737	42129909	ID0045425
chr10	1012464	1012662	ID0045493
chr22	43214089	43214251	ID0045515
chr8	99996461	99996530	ID0045544
chr11	129957745	129957910	ID0045582
chr11	66788159	66788269	ID0045599
chr6	131879879	131880034	ID0045622
chr10	72477173	72477256	ID0045683
chr9	70305246	70305360	ID0045706
chr1	156535162	156535247	ID0045717
chr1	56906666	56906792	ID0045931
chr21	28944382	28944596	ID0046047
chr21	28986730	28986934	ID0046061
chr1	11209311	11209458	ID0046182
chrX	18823922	18824086	ID0046302
chr1	150714614	150714678	ID0046598
chr1	183973615	183973750	ID0046680
chr1	201052556	201052648	ID0046768
chr1	243316754	243316893	ID0046913
chr1	237330877	237330982	ID0047004
chr1	236862235	236862343	ID0047113
chr1	229297481	229297636	ID0047290
chr1	211952568	211952701	ID0047661
chr1	211968512	211968707	ID0047664
chr6	158787107	158787203	ID0047814
chr1	200603225	200603341	ID0048273
chr1	197191691	197191899	ID0048326
chr1	197139766	197139871	ID0048343
chr1	193150303	193150382	ID0048392
chr1	172044384	172044452	ID0048990
chr1	169556645	169556867	ID0049097
chr1	169127223	169127408	ID0049123
chr1	168198918	168198981	ID0049139
chr1	167904992	167905198	ID0049194
chr1	155880499	155880623	ID0049570
chr1	155459796	155459898	ID0049619
chr10	126093984	126094133	ID0049927
chr10	126155217	126155305	ID0049934
chr10	125798064	125798145	ID0049970
chr10	118691264	118691403	ID0050319
chr1	147264421	147264584	ID0050419
chr6	97130756	97130949	ID0050441
chr6	96548163	96548281	ID0050452
chr1	148967725	148967905	ID0050532
chr1	145400385	145400594	ID0050652
chr1	114913974	114914045	ID0050896
chrX	154434207	154434446	ID0051129
chr10	103054328	103054466	ID0051247
chr1	108779285	108779410	ID0051385
chrX	153447747	153447909	ID0051586
chr1	93997860	93998110	ID0051609
chrX	150649715	150649901	ID0051794
chr1	91266016	91266107	ID0051819
chr1	86563660	86563769	ID0051994
chr6	65295862	65296119	ID0052133
chr20	62195801	62195949	ID0052312
chr1	63545915	63546057	ID0052561
chr1	63510064	63510181	ID0052572
chr10	95845356	95845596	ID0052829
chr10	93634757	93634907	ID0053093
chr1	52866502	52866567	ID0053176
chrX	119581506	119581596	ID0053186
chr1	47293457	47293544	ID0053478
chr9	133476236	133476336	ID0053493
chr20	47625380	47625481	ID0053665
chr9	133050782	133050978	ID0053733
chr10	77805664	77805861	ID0053891
chr1	42433142	42433288	ID0054027
chr9	128588808	128588943	ID0054139
chr10	74138805	74138931	ID0054161
chr1	35850853	35851053	ID0054659
chrX	72490928	72491006	ID0055153
chrX	71597949	71598038	ID0055293
chr1	25758591	25758709	ID0055860
chr1	24651408	24651612	ID0055909
chr1	24419290	24419640	ID0055930
chr1	24065890	24066001	ID0055999
chr1	24067020	24067088	ID0056000
chr10	43606996	43607074	ID0056021
chr2	203448737	203448836	ID0056072
chr2	202464808	202464979	ID0056152
chr9	98996933	98997081	ID0056579
chr9	98109888	98109984	ID0056665
chr1	19148562	19148626	ID0056833
chr11	112088866	112089011	ID0057175
chr11	111557540	111557643	ID0057216
chr2	150474874	150474984	ID0057316
chr10	25589006	25589145	ID0057824
chr9	83768817	83768970	ID0057843
chr9	82998364	82998446	ID0057878
chr17	47915311	47915388	ID0058049
chr2	101011450	101011540	ID0058111
chr12	123485632	123485805	ID0058130
chr1	10949623	10949814	ID0058220
chr12	112212486	112212650	ID0058566
chr13	72775924	72776092	ID0058723
chr10	16954388	16954548	ID0058819
chr12	109185578	109185740	ID0058872
chr12	109242436	109242592	ID0058887
chr1	6207378	6207511	ID0058945
chr1	5867739	5867896	ID0059104
chr10	15047125	15047320	ID0059198
chr16	89859164	89859354	ID0059222
chr8	109389078	109389152	ID0059329
chr13	46777455	46777623	ID0059654
chrX	30899070	30899163	ID0059778
chr1	1282241	1282315	ID0059886
chr11	27372282	27372398	ID0059943
chr2	36758968	36759046	ID0059993
chrX	23735918	23736016	ID0060028
chr13	41907585	41907696	ID0060065
chr6	12129758	12129892	ID0060134
chr20	4789595	4789697	ID0060140
chr8	61680967	61681036	ID0060218
chrX	20052877	20052988	ID0060410
chr11	9403289	9403371	ID0060489
chr8	39254413	39254516	ID0060632
chr8	38402524	38402644	ID0060713
chr11	5697247	5697343	ID0060721
chr11	5679073	5679169	ID0060784
chr9	20952984	20953065	ID0060944
chr10	5395326	5395475	ID0061061
chr11	2958398	2958544	ID0061166
chr6	2953043	2953186	ID0061173
chr13	30255446	30255615	ID0061243
chr9	17273732	17273866	ID0061267
chrX	12707468	12707651	ID0061319
chrX	2958273	2958435	ID0061680
chr9	6849506	6849700	ID0061775
chrX	1442185	1442317	ID0061807
chr12	26436220	26436346	ID0061852
chr2	11585761	11585905	ID0061993
chr8	17654560	17654666	ID0062342
chr12	10311463	10311615	ID0062384
chr21	33426883	33427032	ID0062473
chr14	34794748	34794887	ID0062779
chr18	69757755	69757873	ID0062888
chr18	63489346	63489464	ID0062943
chr13	20031318	20031435	ID0062967
chr13	20034253	20034404	ID0062968
chr13	20036736	20036909	ID0062969
chr3	138949519	138949639	ID0063047
chr3	62536444	62536581	ID0063137
chr3	49004860	49005046	ID0063151
chr9	86077411	86077591	ID0063212
chr4	122249484	122249682	ID0063240
chr7	108062773	108062994	ID0063309
chr8	100231155	100231288	ID0063342
chr4	118689369	118689457	ID0063358
chr12	103712366	103712443	ID0063396
chr9	12702270	12702438	ID0063448
chr2	197494656	197494752	ID0063499
chr8	132170333	132170428	ID0063520
chr17	17344793	17344908	ID0063538
chr2	29318303	29318404	ID0063573
chr3	45721999	45722085	ID0063593
chr8	23360089	23360265	ID0063643
chr2	196718502	196718631	ID0063666
chr15	33813466	33813579	ID0063738
chr16	89742799	89742938	ID0063809
chr2	84686483	84686557	ID0063875
chr2	84718203	84718384	ID0063890
chr16	22149786	22149931	ID0063928
chr18	45837512	45837896	ID0063973
chr2	140951859	140951940	ID0064035
chr12	131989963	131990104	ID0064065
chr4	24837227	24837400	ID0064109
chr15	41479102	41479198	ID0064133
chr16	369067	369220	ID0064201
chr6	99291703	99291820	ID0064202
chr14	64782289	64782553	ID0064225
chr2	233794362	233794506	ID0064253
chr2	158634069	158634289	ID0064274
chr2	158669719	158669915	ID0064280
chr1	235751209	235751362	ID0064300
chr1	235773841	235773991	ID0064309
chr13	46694892	46695017	ID0064334
chr17	78428524	78428707	ID0064370
chr7	5624055	5624125	ID0064446
chr7	5730714	5730817	ID0064455
chr17	74344222	74344348	ID0064464
chr1	186449398	186449483	ID0064619
chr12	110530524	110530633	ID0065148
chr16	70941635	70941819	ID0065873
chr14	76828290	76828419	ID0066042
chr7	72403250	72403442	ID0067120
chr6	32979089	32979194	ID0067123
chr10	50245221	50245454	ID0067276
chr12	25111771	25111939	ID0067628
chr8	95031994	95032094	ID0067749
chr2	227089867	227089957	ID0068184
chr7	2371776	2371849	ID0068349
chr7	140101950	140102160	ID0068750
chr2	109553086	109553219	ID0068849
chr12	94331699	94331829	ID0068925
chr11	120420752	120420851	ID0068958
chr11	120475339	120475507	ID0068975
chr11	120479959	120480430	ID0068978
chr19	9764935	9765035	ID0069033
chr11	103200045	103200154	ID0069288
chr5	172199382	172199531	ID0069384
chr17	40978803	40979024	ID0069555
chr5	141579087	141579196	ID0069612
chr19	2223280	2223486	ID0069710
chr1	28334416	28335086	ID0069844
chr21	37185705	37185774	ID0069893
chr16	25128474	25128566	ID0069905
chr16	25151553	25151615	ID0069908
chr4	108859655	108859733	ID0069932
chr17	17973851	17973962	ID0069994
chr17	17992764	17992911	ID0069998
chr15	52330352	52330499	ID0070033
chr12	7326975	7327095	ID0070162
chr3	16593654	16593768	ID0070184
chr15	41985838	41986005	ID0070239
chr5	41005530	41005645	ID0070265
chr5	16483345	16483472	ID0070372
chr21	29642825	29642969	ID0070474
chr14	21321853	21322004	ID0070538
chr2	26927252	26927432	ID0071070
chr19	36083062	36083241	ID0071083
chr4	52920724	52920870	ID0071168
chr8	65724254	65724351	ID0071292
chr11	63903985	63904147	ID0071355
chr10	49841949	49842058	ID0071361
chr22	39647821	39647926	ID0071418
chr22	39649500	39649925	ID0071419
chr11	13378336	13378445	ID0071691
chr2	53920888	53921104	ID0072041
chr2	29133654	29133816	ID0072120
chr7	4012094	4012235	ID0072288
chr7	4205878	4205994	ID0072308
chr8	104068511	104068612	ID0072706
chr2	25628170	25628384	ID0072971
chr2	61499712	61499894	ID0073065
chr2	55208625	55208710	ID0073145
chr7	158941924	158942148	ID0073238
chr19	10795371	10795439	ID0073427
chr2	170401480	170401691	ID0073451
chr12	123789926	123790121	ID0073540
chr12	123835405	123835528	ID0073552
chr12	123864594	123864730	ID0073562
chr2	232796061	232796221	ID0073785
chr9	135815096	135815215	ID0073945
chr2	201687290	201687371	ID0074097
chr2	130629948	130630019	ID0074210
chr2	130643982	130644053	ID0074213
chr2	236196271	236196385	ID0074312
chr7	29186446	29186547	ID0074412
chr2	174801706	174801812	ID0074505
chr2	130088066	130088137	ID0074516
chr2	130102109	130102180	ID0074519
chr2	137272532	137272662	ID0074595
chr2	179981751	179981997	ID0074759
chr2	181558565	181558708	ID0074811
chr14	29599026	29599125	ID0075230
chr6	154815715	154815816	ID0075540
chr11	107522298	107522555	ID0075560
chr21	46511416	46511614	ID0075598
chr19	14606992	14607102	ID0075620
chr8	90917491	90917628	ID0075628
chr3	49362495	49362626	ID0075679
chr2	88108370	88108539	ID0075915
chr3	52356613	52356778	ID0076018
chr3	52362387	52362501	ID0076021
chr12	48654940	48655060	ID0076062
chr12	48671798	48671962	ID0076066
chr2	178975056	178975165	ID0076143
chr2	32518816	32518946	ID0076285
chr12	129209519	129209663	ID0076397
chr9	14740148	14740234	ID0076411
chr9	14775788	14776203	ID0076419
chr12	45421070	45421273	ID0076815
chr12	52304110	52304171	ID0076820
chr12	123622635	123622761	ID0076833
chr12	123627043	123627156	ID0076836
chr6	109579549	109579626	ID0076919
chr5	57250953	57251141	ID0076952
chrX	55159125	55159228	ID0077034
chr7	108181821	108181937	ID0077104
chr1	113940381	113941459	ID0077228
chr1	113966129	113966272	ID0077235
chr3	9833103	9833245	ID0077275
chr2	179121769	179121929	ID0077565
chr1	154243216	154243302	ID0077723
chr3	17376524	17376613	ID0077788
chr13	46368041	46368249	ID0077904
chr1	16593440	16593567	ID0078017
chr11	134309625	134309763	ID0078158
chr12	132857404	132857559	ID0078291
chr11	94830049	94830194	ID0078346
chr22	36766137	36766197	ID0078551
chr7	48219353	48219505	ID0078865
chr5	141647967	141648096	ID0078921
chr16	14628171	14628251	ID0079215
chr1	225331436	225331577	ID0079623
chr15	21859451	21859522	ID0079758
chr6	143788772	143788910	ID0079922
chr15	86247670	86247879	ID0079956
chr12	57031039	57031174	ID0080277
chr15	63634732	63634888	ID0080433
chr3	23900807	23901049	ID0080479
chr3	4777263	4777374	ID0080516
chrX	16698235	16698336	ID0080583
chr4	127982938	127983047	ID0080701
chr2	151441904	151441991	ID0080760
chr1	12005710	12005931	ID0080783
chr16	18832939	18833166	ID0081011
chr6	75623899	75623960	ID0081160
chr5	55889969	55890135	ID0081182
chr7	98221660	98221753	ID0081292
chr6	167922855	167922959	ID0081355
chr2	55647346	55647453	ID0081375
chr3	15635423	15635688	ID0081633
chr17	43783179	43783303	ID0081659
chr7	30046209	30046365	ID0081714
chr19	7557167	7557284	ID0081891
chr2	130476630	130476701	ID0082089
chr2	130490669	130490740	ID0082092
chr11	108330213	108330421	ID0082286
chr2	169569183	169569252	ID0082411
chr22	46297379	46297479	ID0082641
chr3	27391739	27391808	ID0082653
chr3	27431297	27431669	ID0082663
chr15	20848492	20848563	ID0082808
chr3	78661029	78661261	ID0083745
chr5	878354	878487	ID0083912
chr1	36286367	36287270	ID0083980
chr14	103662701	103662927	ID0084225
chr3	151385029	151385191	ID0084302
chr17	18021744	18021857	ID0084316
chr3	122685184	122685318	ID0084319
chr2	98234647	98234767	ID0084544
chr3	28326831	28326950	ID0084656
chr6	41068840	41068953	ID0084670
chr3	158652095	158652246	ID0084932
chr3	158658921	158659059	ID0084935
chr3	57283193	57283439	ID0084970
chr3	102228345	102228414	ID0085179
chr3	13609512	13609642	ID0085194
chr4	666530	666614	ID0085404
chr3	161359801	161359894	ID0085457
chr3	64647939	64648044	ID0085528
chr3	129298353	129298535	ID0085674
chr8	15757790	15757855	ID0085853
chr3	129404249	129404403	ID0086236
chr5	102477675	102477861	ID0086387
chr4	169424552	169424800	ID0086417
chr4	7734271	7734374	ID0086502
chr5	128288437	128288557	ID0086545
chr3	131168829	131168937	ID0086614
chr5	37167046	37167213	ID0086636
chr4	1952107	1952231	ID0086773
chr5	60771902	60772093	ID0086782
chr4	16033303	16033509	ID0086971
chr4	1351714	1351835	ID0087040
chr11	67299057	67299124	ID0087095
chr4	86762726	86763190	ID0087105
chr4	86799100	86799204	ID0087118
chr4	2176265	2176334	ID0087223
chr5	181242173	181242345	ID0087342
chr5	94473291	94473519	ID0087418
chr5	55222950	55223023	ID0087439
chr11	18724127	18724269	ID0087541
chr11	5633803	5633899	ID0087602
chr4	165263196	165263359	ID0087651
chr5	168126753	168126966	ID0087936
chr8	102286359	102286617	ID0088297
chr6	109431156	109431345	ID0088360
chr8	39923468	39923586	ID0088587
chr8	66595582	66595757	ID0088621
chr8	124070466	124070598	ID0088708
chr12	104311289	104311412	ID0088955
chr12	96811735	96811842	ID0089031
chr11	36497107	36497266	ID0089150
chr11	49055309	49055407	ID0089558
chr15	69026527	69026651	ID0089571
chr6	127327001	127327144	ID0089756
chr8	143686916	143687014	ID0089765
chr11	2406018	2406115	ID0089897
chr1	114726982	114727090	ID0090160
chr11	134368643	134368781	ID0090328
chr7	102317186	102317395	ID0090422
chr2	74562216	74562423	ID0090437
chr4	155914322	155914434	ID0090502
chr6	17120606	17120758	ID0090561
chr15	47763015	47763104	ID0090626
chrX	153766158	153766324	ID0090981
chr6	35620131	35620274	ID0091001
chr1	205343228	205343793	ID0091035
chrX	130037366	130037533	ID0091189
chr17	72947730	72947875	ID0091497
chr12	112875678	112875741	ID0091669
chr1	235432945	235433098	ID0091818
chr6	24576367	24576596	ID0091835
chr6	24578109	24578242	ID0091836
chr13	77125335	77125468	ID0091979
chr13	32362522	32362693	ID0092035
chr17	18672964	18673055	ID0092227
chr5	73882471	73882594	ID0092254
chrX	101021100	101021315	ID0092289
chr19	58453186	58453266	ID0092301
chr1	203849710	203850026	ID0092325
chr12	108978577	108978663	ID0092529
chr12	81267911	81268087	ID0092682
chr12	111518248	111518427	ID0092738
chr12	111868752	111868861	ID0092858
chr14	35273434	35274291	ID0093742
chr15	81337845	81337924	ID0093900
chr15	64112572	64112684	ID0094041
chr15	62722352	62722487	ID0094197
chr15	76795279	76795440	ID0094326
chr16	20824438	20824527	ID0094363
chr16	71864902	71865048	ID0094431
chr16	58290958	58291136	ID0094591
chr15	72208620	72208891	ID0094714
chr16	57650252	57650351	ID0094747
chr1	228213440	228213710	ID0094880
chr16	14217125	14217287	ID0094949
chr17	4216982	4217118	ID0095130
chr18	627096	627529	ID0095329
chr18	74516227	74516392	ID0095366
chr18	10770147	10770308	ID0095464
chr17	63792411	63792562	ID0095606
chr17	42338730	42338812	ID0096050
chr2	178771210	178771471	ID0096111
chr16	4746374	4746521	ID0096255
chr19	11554819	11554946	ID0096324
chr19	9297879	9297990	ID0096473
chr17	42709845	42709937	ID0096530
chr17	45099404	45099513	ID0096546
chr19	52895338	52895435	ID0096684
chr13	102853756	102853872	ID0097234
chr9	19331977	19332184	ID0097259
chr6	13307599	13307745	ID0097484
chr17	42159734	42160435	ID0097557

## Sheet: S2i - coreg. exons
Examples of exons co-regulated by PUF60 and U2AF
Chromosome	Gene	Exon	in PUF60- cells	in U2AF1- cells	in U2AF2- cells	in RBM39- cells	100 nt upstream of the 3'ss
chr19	CIRBP	E002	up	up	up	no change	caaaaaaataagtcctaggtatgagtttgagataatgaaaaataaaaatctgattttctaatatttcccctaaaaaacacatgtcatttacataaaatag
chr2	CLASP1	E017	down	up	up	up	gttttgctgtacacttttgttgcaagaacaatccctacatatgcttctgacataattctctatgctttttccccatccttcaatattttcctgcctacag
chr1	DCAF6	E011	down	up	up	no change	gttttgtttatatccttcttcttttttaatgtataatcaaattcttattattttctattttattactgtcttttcacctttcttttcctatttgtgtcag
chr1	DEPDC1	E005	up	down	down	no change	ctatagtaatgctttattttttaactttactattgtttttgttttatttttgtccactgtcatacagttgcatcttaatttttgtttcatttcctggtag
chr19	DMKN	E015	down	down	down	down	ccgattcaggaatccctcgccgacaccctgcttccttgccctctcgtccccctgcccgcctgcctccccatcaactcctctccgttttctgtctccctag
chr1	EIF4G3	E020	down	up	up	no change	accttgataagattcctgttttgttttgaggtgtcctaaaatactggagatctctgatgacattcagctaatgatcatgtctttgtctttgtttctacag
chr12	FAM60A	E007	up	down	down	no change	gccttggtggaggggcccttaccaggtatcgttgactaatccatgcacagcagagttaaaggttgtagactcacggatccatatctctcaccttaaaaag
chr11	GANAB	E021	down	up	up	up	ctctggaagtttgtcgactgaaactcacttttatgtttctgtttttgtgttggttttgtgcctctttttccccttccctacccatctcctcctgccccag
chr1	MAPKAPK2	E010	up	down	down	down	tgagaggggctccaggtggggtgggcggcttgcggggagtgcccaggtgtgaggcgtggtgctggtaggggagagcttgattctgcctctctcatcccag
chr7	NT5C3A	E010	down	up	up	up	ttaatatattattggcataacaggaagaacctgaaatttatgtatgtcacgtgtacttttttttttctcttttgctgtgacatcacctgggaaaatccag
chr7	OGDH	E004	up	down	down	down	tgttcctctttggaaaaggtttgcataacctgtgactcttttaaccctccccacagctcactggatctgcttaatgacttgcttgtgttattgcttccag
chr7	OGDH	E005	down	up	up	up	taattttaatgtaattttactttttttttaccccttccctctttttttttcttctgtccttttgtgtgtgtccttccctctcatcgttggccactcatag
chr12	OS9	E014	down	up	up	no change	gccaaagccaactgatgttttagggggagatgacccccacacccctaaccctggagtcacgcctctgctttgtgtttccctgtgtgtctccccctctaag
chr10	P4HA1	E009	up	down	down	up	ttagcctcctttgtaaaaaccctggaattctgactggttgggtaaatgtgattcagttttttgttttgtaatgcaactattttgatggttggcttcacag
chr11	PICALM	E004	down	up	up	no change	catgtgaactaaaatgctctctgtgtattttctgttgtgtaagtacttgttctaatccagtgttattgcattatgtaattgttctccctgggaaaaacag
chr19	PIN1	E002	up	up	up	up	ctctgcaacaccatgcacggtgtagtagctaagagcagagctttcgggtgtgaagtacctgagtacagttcctgccttcccctgtgtgtgcctggaacag
chr3	PLOD2	E007	down	up	up	no change	ttagcttttgatcaacagctgctattatttttatttaccaaagaatacctgagagagcgggtgtacaggtcaacttacccaatgcttctcttcattttag
chr12	PPHLN1	E004	down	up	up	up	cattcgattaagggtaagaactcctgtgctttttaaaaacctttccaaaaccaaatagagaaattagtcatttgtatatatttctttttgtctgttttag
chr4	RBPJ	E005	down	down	down	no change	agcttttttgtttttcttagtcatggcagcagttaacacagtgcactagcagtttaacataccaacacttaaggccttattttttgtttttgtttttaag
chr19	TNNT1	E004	down	up	up	no change	cagcctctcacgtctcttccctctctcccctcccgcgcccgggcgtggccgctcccccctcgctccccaaaccctcgctgctcctccctcccctccccag
chr6	TRIM39	E008	up	down	down	down	ttctacttgtgccagtgggtggaattgtgtccaaacaagatggcaggaggaaggggttgggagagcagggagggcaatcatccatttgcatgaaatacag
chr19	YIF1B	E002	up	down	down	no change	ggagtcaggggtgctggtgaagagcactggggtctgcaggctgggtggaccccaagcttagttggatcctgggcaaatcacttcctttctttaaattcag
chr8	ZFAND1	E009	up	down	down	up	cataatgtatcttaagtatactgaacattaaaatatcgcaaatttctgcagttatctttaagtatgttatttaaataaacacttgctattattatttaag
chr9	ZFAND5	E007	down	down	down	no change	ctgcaattttatctttgaagttttttgttaaaatgtttccccacacccccctaaaaaattaaggattctttgtagttgtctcctgttttctatctcccag
