# Supplementary material for: PUF60-activated exons uncover altered 3′ splice-site selection by germline missense mutations in a single RRM
Source: Nucleic Acids Res. 2018 May 18;46(12):6166–87. doi: 10.1093/nar/gky389 (PMC6093180; doi:10.1093/nar/gky389)
Supplement: Supplementary Data [file gky389_supplemental_files.zip › SUPPLEMENTAL TABLE 6.xlsx]

## Sheet: Key
Table S6
SINE exons containing [(T)nG]n repeats in their PPT
(source: Transpogene)
Legend: TE, transposed element.

## Sheet: Data
TE family	chromosome	TE strand	TE positions	Transcript strand	Exon start	Exon end	TE sequence over transcript: overlapping part with exon is in black, the rest of TE is in red	mRNA region	Gene symbol
AluJo	chr1	-	20792649-20792954	+	20792677	20792797	TTCTTTTGTTTTTGTTTTTGTTTTAAAGGCAGGGTCTCTCTGCTGCCCATGCTGGAAGTACAGTGGCGCGAGCCTAGTTCACTGCAGTCTCAAACCCCTGAGTTCAAGCTATCCTCCTGTCTTAGCCTCCCAAGTAGCTGGGACTACAGGTATGTACCACCATGCCCAGCTAATCTTTTTTATTTTTATAGCGATGAGGTCTTGCTACGTTGCCCAGGTTGGTCTCGAACTCCTGACCTCAAATGATCCTCCCACCTTGGCCTCACACAGTACTGGGATTACAGGCATGAGCCACTGCACCTGGCC	CDS	CDA
FLAM_C	chr1	-	32364214-32364373	+	32364259	32364403	TTTCTTTTTTCTTTTTATTTTGTTTGTTTGTTTGTTTGTTTGTAGAGATTGGGTCTTGCTTAGTTGCCTAGGCTGGTTGCAAACTCCTGGCCTCAAGCAATCCTCCTGCCTCGGCCTCCTAAAGTGCTAGAATTATAGGTATGAGCCATCGTGCCTGGCC	CDS	KPNA6
AluJo	chr1	-	36476889-36477109	+	36476939	36477051	TTTTGTTTTGTTTCGTTTTTTTGGAGACAAGGTCTTATTTCATTGCCCAGGCTGGAGTGCAGTGGTGCAGTCATAGCTTACTACTGCCCCTCAAACTCCTGGGCTTGAAAGGTGACTCCTGATCCTGAGAGGATCGAGTGATCCTTCCACCTCAGCTTCACAAGTAAGTAGCTGGGACTGTAGGTGCATGCCACCATGCCCGACTGTTCTTTCTTTCTTTC	5' UTR	THRAP3
AluSq	chr2	-	38859883-38860175	+	38859904	38860087	TTTTTTGTTTGTTTGAGACAGGGTTCTACTGTCACCCAGGCTGGAATGCAGTGGCGAGATCTCGGCTCTTTGTAACCTCCACCTCGCAGGTTCAAGCGATTCTCCTGCCTTAGCCTCCCGAGTAGCTGGGACTACAGGCATTTGCCACCACGTCTGGCTAATTTTTGTATTTTTTGTGGAGACGGGGCTTCGCCATGTTGCCCAGGTTGGTCTCAAACTCCTGATCTCCAAGGATCTGCCCACCTTAGCGTCACAGAGTGCTGGCATTACAGGCTGAGTCACTGTACCCGGCC	CDS	GEMIN6
AluSp	chr2	-	63673726-63674031	+	63673762	63674266	TTTTTGTTTGTTGTTTTTTGTTTTTTTTTTGAGAAGGAGTTTCGCTCTTGTTGCCCAGGCTGGAATACAATGGCACGATCTCCACTCACTCAACCTCTGCCTCCCGGGTTCAAGTGATTCACCTGCCTCAGCCTTCCAAATAGCTGGGAGATGCCTGCCACCACACCCAGCTAATTCTGTATTTTTAGTAGAGACGGGGTTTCTCCATATTGGTCAGGCTGGTCTCAAACTCCCAACCTCAGGTGATCCGCCTGCCTCAGCCTCCCAAAGTGCTGAGATTACAGGCATGAGCCACCATCCCTGGCC	CDS	MDH1
AluJb	chr2	+	69510383-69510683	-	69510540	69510657	TTTTTTTTTGTTTGTTTTTGAGGCAGGGTCTCACTATGTTGCCCAGGCTAAAGTGCAGTGATGTGATCTTGGCTCACTGTAACCTCCGCCTCCTGGGCTCCAGCCATCCTCCCACCTCAGTCTCCCAAGTAGCTGGTACTACAGGTGCGTACCAACACACCCAGCTAATTTTCGTATTTTTTGTAGAGACGAGGTTTCACTACATTACCTAGGCTGGTCTTGAACTCCAGAGCTCAAGTAACCTGCCTGGCTCAGCCTCCCAAAGTGCTGGGATTATAGGCGTGAGCCACCGTGCCCAGCC	CDS	HIRIP5
AluJo	chr2	-	74023773-74024096	+	74023807	74023910	TTTTTGTTTGTTTTGACTTTTGGGTTCTTTTTAGGCAGGGTCTTCCTCTGTCACCCAGGCTGGAGTGTAGTGGCATGATCATAGCTCACTGCAGCCTTGAAGTCCTGGACTCAGGTATCTTCCCACCTCAGTCTCTTGGTGAGTTGGGACTATAGGTGCATACCACTGTCCCCATCTACTTAAAAATTTTTTTTTTTTTTTTTTTGTAGAGATAGGGTCTCACTTTGCTGCCCAGGCTGGTCTCGAACTCCTGGGCTCAAGCGACCCTTCCACCTCGGACTCCCAAGGTGTTGGGACCACAGATGTGAGCTGTGATGCCTGGCC	CDS	DGUOK
AluSx	chr2	-	218958347-218958657	+	218958379	218958452	TTTGTTTTTGTTGTTGTTTGTTTGTTTTTCAGTCGGAGTCTCGCTCCGTCGCCCAGTCAGGAGTGCAATGGTGCGATGTCAGCTCACTGCAACCTCTACCTCCCAGGTACAAGTGATTCTCCTGACTCAGCCTCTCAAGTAGCTGGGATTACAGGCGCCCACCACCATCATCGGCTAATTTTTGTATTTTTAGTAGAGCTGGGGTTTCACCATGTTGGCCAGGCTGGTCTCAAACTCCTGACCTCAGATGATCCACCCACCTCAGTCTCCCAAAGTGCTGGGATTACAGGCATGAGCCACTGCATCCGGCC	CDS	SLC11A1
AluJb	chr3	-	49210960-49211170	+	49210979	49211099	TTTTTGTTTGTTTTTTGAGACAGGGTCTCATTCTGTCGCCCAGGCTGGAGTGTAGTGACGCGATCTCGGCTCACTGCAACCTCTACCTCCCAGGTTCAAACGATCCTCCCGCCTCAGCCTCCGAGTAGCTGGGACCACAGGCATGTGTTACCACGCCGGACTAATTTTTTGTAGAGCTGGGGTTTCGCCATGCTGCCCAGGCTGGTCTCAA	5' UTR	LOC339834
FLAM_C	chr3	+	185210350-185210483	-	185210371	185210459	TTTTTTTTGTTTGTTTTTTTGTAGAGGCACTCTCACTGTTGGCCAGGCTGTTGTTGAACTCCCAGCTTCAAGCAAGCCTCCCGCCTCAGCCTCCCAAAGTGCTGGGATTACAGGCATGTGGCACCACACCCTGC	CDS	ABCC5
AluJb	chr4	+	1978501-1978751	-	1978523	1978724	TTTGTGTTTGTGTTTTGTTTGAGACAGGGTCTGGCGCTGTCAACCAGGCTGGAGTGCAGTGGCACCATCGTGACTCACTGCAGCCTTGACCTCCTCACCTCAGATCTTCCCATCTCAGCCTCCTGAGTAGCTGGGACTACAGGGTTTCACCATGCTGCCCAGGCTGGTCTTGAACTCCTGACCTCAAGCAATCTGCTTGCCTCAGCCTCCTGAAGGGCTGGGATTACAGGTGTGAGCCATGGCACTCGGCC	CDS	WHSC2
AluS	chr5	+	171405036-171405120	-	171405035	171405089	TTTTGTTTTTGTTTTTGTTTTTGTTTTTGAGATGGAGTCTCGCACCGTCGCCCAAGTTGGAGTGCAGTGGCGCAATCTCAACTCA	CDS	STK10
AluSg/x	chr6	+	2843141-2843343	-	2843159	2843302	TTTTGTTTGTTTTGTTTGTTTTGTTTTGTTTTTTGAGATAGAGTCTCTGCTCTGTCACCCAGGCTGGAGTGCAGTGGTGCTATCTCAGCTCACTACGACCTCCAACTCCCGAGTTCAAGTTCACGTGATTCTCCTGCCTCAGCCTCCCGAGTAGCTGGGATTACAGGCACATGTCACCATGCCTGGCTAGTATTCATATTTTT	CDS	SERPINB9
AluSq	chr6	+	99937581-99937750	-	99937605	99937727	TTTTTTGTTGTTGTTGTTTTGAGGTGGAGTTTCACTTCTGTTGCCCAGGCTGGAGTACAATGGTGCGATCTTGGCTCACTGCAACCTCCACCTCCCGGGTTCAAGCGATTCTCCTGCCTGAGCCTCCCGAGTCATTGGGATTACAGGTGCCCGCCACCACAGCCAGCTAA	CDS	COQ3
AluSp	chr7	-	43529119-43529428	+	43529173	43529270	TGCTTGTTTGTTTGTTTGTTTGTTTTGAGATGGAATTTCGCTCTTGTCCCCCAGGCTAGAGTGCAATGGTGCGATCTTGGCTCACTGCAACCTCCTCCTCCCAGGTTCAAGCAATTCTCCTGCCTCAGCCTCTCAAGTAGCTGGGATTACAGGTGTGTGCCACCAGGCCCGGCTAATTTTTGTGTTTTTAGTACATAAGGGGTTTCTCCATGTTGGCCGGGGGGGGTCTCGAACTCCTGACCTCAGTTGATTCACCTGCCTCGGCCTCCCAAAGTGCTGGGATTATAGTCATGAGCCGCCATGCCTGGCC	CDS	HECW1
AluSx	chr7	+	87327165-87327474	-	87327323	87327420	TTTTTTTTGTTGTTGTTGTTTTGATTTTGACATGTAGTCTTCTCTGTCACCTAGGCTGGAGTGCAGTAATGCGATCTTGGCTCATTGCAACTTCTGCCTCCTGGGTTAAAGGGATTCTCATGCCTCAGTCCCCCACGGAACTGGGACTACAGGTTTGCGCCACCATGCCCTGCTAATTTTTTGTATTTTTAGTAGAGACTGGATTTCACCATGTTGGCCAGGCTGGTCTCAAACTCCTGACCTCAGGTAATCCACCTGCCTTGGCCTCCCAAAGTGCTAGGATTACAGGTGTGAGCCACCACACCTGGCC	5' UTR	MCFP
FLAM_C	chr8	+	75039304-75039438	-	75039276	75039414	TTTTTGTTTTGTTTTTTGAGACAGAGTCTTGCTGTGTGGCCCAGGCTGGAGTGCCCGGCTGGTCTCAAATTCCTGACCTCAAGTGATCTCCCTCCCAAAGTGTTGCGATTGCAGGTGTGAGCCACTGCACCTGGC	5' UTR	TCEB1
AluSc	chr8	+	103315974-103316278	-	103316129	103316249	TTTCTTTTTGTTTTGTTTTGTTTTTTGAGATGGAGTCTTGCTCTGTCACCAGGCCTGAGTGCAGTGGCGTGATCTCAGCTCACTGCAATCTCTGCCTTCTGGGTTCAAGTGATTCTCCTGCCTCAGCCTCCCGAGTAGCTGGGACTACAGGTACGCGCCACCACACCCAGCTAATTTTTGTATTTTTAGTAGTGACAGGGTTTCACCATGTTGGCCAGGATGGTCTCGATCTCTTGACCTTATGATCCGCCCGCCTCGGCCTCCCAAAGTGCTGGGATTACAGGCGTGAGCCACCGCGCCCTGCC	CDS	RRM2B
AluSx	chr8	+	145623211-145623517	-	145623221	145623482	TTTTTTTTGTTGTTCGTTTGTTTGTTTTGAGACAGGGTCTTGCTCTGTCTCCCAGGCTGGAGTGCAGTGGCTCAGTCTTGGCTCATTGAAACCTTCACCTCCTGGGTTCAAGCGATTCTCCTGCCTCAGCCTCCTGAGTAGCTGGGATTACAACCGTATGCCACAACGTCCGGCTAATTTTGTAATTTTAGTAGAGACAGGGTTTCACCATGTTGGCCAGGCTGGTCTCAAACTCCTGACCTCAGGTGATCCGCTCACCTCGGCCTCCCAAAGTGCTGGGATTACAGGTGTGAGCCAGCGCCTGGCT	5' UTR	VPS28
AluJo	chr9	-	85793037-85793338	+	85793064	85793139	TTTTCCTTTTGTTTTGTTTTGAAACAGGGTCTTGCTCTATCGCCCAAGCTGGAGAGCAGAGGCATGATCACATCTCACTGCAGCCTTGTCCTCCTAGGCTCAGGTGATCCTCCTCCCTCAGGCTTCTGAGTAGCTGGGACTACAGGCATGCACCACAATGTCTGGCTAATTTTTGCATTTTTGGTAGAGACAGAGTTTTGCTGTGTTGCTCAGGCAGGTATTGAACTCTCAGGCTCGAGCAATCTGCCCTCCTCAGCCTCTCAAAGTGCTGGGATTACAGGCATGAGCCACTGCACCTTGCC	5' UTR	C9orf76
AluSx	chr11	+	639750-640051	-	639943	640019	TTTTTGTTTTTGTTTTTGTTTTTGTTTTTTAGACAATCTCACTCTGTCGCCAGGCTGGAGTGCAATGGCACGATCTCAGCCCACTGCAACCTCAACGTCCCGGGTTCAAGTGATTTCCCTTCCTCAGCCTCCTGAGTAGCTGGGATTATAGGCATGAGCCACCACGTCCAACTAATTTTTGTGTTTTTAGTAGAGATGGGGTTTCTCCGTGTTGGCAAGGCTGGTCTCGAACTCCTGACCTCAGGTGATCCACTCGCCTCAGCCTCCCAAAGTTCTAAGATTACAGGTGTGAGCCACCGCAC	CDS	DEAF1
AluSg	chr11	-	10477335-10477638	+	10477368	10477479	TTTTTTTGTTTGTTTGTTTTTTGTTTTTTTTAGATGGAGTCTTGCTCTGTCACCCAGGCTGGTGCGATCTCGGCTCACTGCAACCTCCACCTCCGGGGTTCAAGTGATTCTTCTGCCTTAGCCTCCTGAGTAGCTGAGATTACAGGTGCACGCCACCATGCCCAGCTAATTTTTGTATTTTTTTTTACTAGAGACGGAGTTTCACCATGTTGGGCAGGCTGGCCTCGAACTCCTGACCTCGTGATCTGCCCGTCTCCTCCTCCCAAAGTGCTAGGATTACAGGCATGAGCCATCATGTCTGGCC	CDS	AMPD3
AluJo	chr11	-	73206484-73206802	+	73206516	73206640	TTTTTGTTGTTGTTGTTGTTTTTGTTTTTGAGAGAGAGACGGTCTTGCTTGTGGCCCAGGCTTGAGTACAGTGGCATGATCATAGCTCCCTGCAGCCTCGAACTCCTGGGTTCAAGCAATCCTCCTGCCTCAGCCTCTGGAGTAGCTGGGATTACAGGTATGCGCTACCATGCCCAGCTAATTTTTTATTTTTTAAATTTTTTGTGAAGACAGGGTCTTGTTGTGTTGCCTAGGCTGGTCTTGATTTCCTGGCCTCAAGTAATCTTCCCACCTCAGCCTCCAAAGTGTTGGGATTACAGGTGTCAGTCACTGCCCCCAG	CDS	MRPL48
AluJb	chr12	-	1704110-1704289	+	1704143	1704262	TTTTTTTGTTTTGTTTTGATTTTCTGGTGACAGGGTCTCACTCTGTCGCCCAGGCTGGAATGCGGTGGCACGATCACGGCTCACTGTAGCCTCGACTTCCTGGACTCAAGTGATCCTCCCATCACAGCCTCCCAAGTAGCTGGGACTACAGGTGTACGCCACCACTCCTGGCTAATTTTT	5' UTR	ADIPOR2
AluJb	chr12	-	9737663-9737976	+	9737688	9737811	TTTTTTGTTTGTTTGTATTTTTGAGAGACAGGGTCTTACTCTGTTACCCAGGCTGGAGTGCAGTAGTACCATCGTGGCTCACTGCAGCCTTGACTTCCCTGGCTCAAGTGAGCCTCCCATCTCAGCCTCCTGAGTAGCTGGGACTACAGGTGTGTGCCACCTTGCTTGGCTTTTTTTTTTTTTTTTTTTTTTTTTTCAGCGATGGGGTCTCACTATGTTGCCTGGGCTGATCTTGAACTCCTGAGCTCAAGCAATCCTCCCACCTCGGCCTCCCAAAATGTTGGAATTACAGGTGTGAGCCACCATGCCTGGCC	CDS	CLEC2D
AluJo	chr12	-	95131633-95131915	+	95131660	95131777	TTTTTTTTTGTTTTGTTTTTGAGACAGGTTCATGCTCTGTTGCCCAGGCTGGGGTGCAGTGATGTGATCACAGCTCACTGCAGCCTCAAACTCCTGGGCTTAAGTGATCCTCCTGCCTCAGCTCCCCAAGTAGCTGGGACTACAGGTATGTGTCACCACATCCAGCTAACTTTTGTGTTTTTTGTGGGGATGGGGGTCTCGTGTTGCCCAGGCTGGTCTTGAACTCCTAGGCACAAACTGTCCTCCCTCCTCGGTCTCCCAAAGTGCTGGGATTACAGACATG	5' UTR	ELK3
AluJb	chr12	-	122750502-122750818	+	122750537	122750654	TTTTTTGATTTTCTGTTTTTGTTTTTTTGAGACAGGGTTTCATTCTGTCACCCAGGCTGGAGTGCAGTGGTGCAATCACAGCTCATTGCCTCCTCATCCTCCCAGGCTCAAGGGATCCTCCCGCCTCAGCCTTCCAAGTAGCTGGAACCACAGGTGTGCGCCACCACATCTGGCTAATTTTTTTATTATTTGTAGAAATGGGTTTCGCCATGTTGCCCAGGCTGGTCATTAACTCCTGGGCTTAAGTGATCTGCCCACCCCAACCTCTTAAACCCCAACCATGTTGGGATTACAGGCATGAGCCATTGCGCCTGGCC	CDS	FLJ12975
AluSx	chr13	+	110361834-110362153	-	110362002	110362119	TTTTTTGTTGTTGTTTTTTGTTTTTTTGAGACAGGGTCTTGCTCTGTTGCCCACGCTGGAGTGCAGCGGCGTGATCTCTGCTCACTGCAACCTCCACCTCCTAGGTTCAAGTGATTCTCCTGTCTCAGCCTTCTGAGTAGCTGGGATTCTAGGTATGCACTACCACACCCAGGTAATTTTTGTAATTTTGTATTTTTGAAACCCCAGTATGGGGTTTCGCCGTGTTGGCCAGGCTGGTCTTGAACCCCTGACCTCAGGTGATCCACCCGCCTTGGCCTCCCAAAGTGCTGGAATTACAGGCATGAGGCACTGCGCCTGGC	CDS	ANKRD10
AluSx	chr14	+	34116879-34117189	-	34117078	34117153	TTTTGTATTTTTGTTTGTTTGTTTGTTTTGAGACAGAGTCTTGCTCTGTCACCCAAGCTGGAGTGCAGTGGAACGATCTTGGCTCACTGCAACCTTTGCCTCCTGGGCTCAAGTGAGTCTCATGCCTCAGCCTCCCAAGTACCTGGGATTACAGGCATTGCTGCCACTCCTAGCTAATTTTTATGTAGAGACGGGGGGGTGGGGTTTCACCATGTTGGCCAGGCTGGTCTCGAACTCCTGACCTCAAATGATCCACCTGCCTTGTCCTCCCGTAGTGCTGGGATTACAGATGTGAGCCACTGCACCTGGCC	CDS	SNX6
AluJb	chr14	-	95798698-95799017	+	95798742	95798860	TTTTTTTTTTTTTTTTTTTGTTGTTGTTGTTGTTGTTGAGACAGGGTCTCAGTCCGTCGGCCCAGACTGAAGTGCAGTGGCACAATCATAGCTCGCTGCAGCCTCGACCTTCCAGGCTTAAACGATTCTCCCACCTCAGCCTCTCGAGTTGCTGGGACCACAGGTATGCACCACCATGCCCAGCTAATTTTTGTATTTTTTGTAAAGACAGGATTTCACCATGTTGCCCAGGCTGGTCTTGAACTCCTGGGTTCATCTGATCCATCTGCCTTGGCCTCCCAAAGTACTGAGATTACAGGTGTGAACCACCACACCCGGCC	5' UTR	BDKRB1
AluSg	chr16	+	57215928-57216228	-	57216078	57216199	TTTTTTCGTTTGTTTGTTTGTTTTTTAAGATGGAGTCTTGCTCTGTTGCCCAGGCTTGAGAGCAGTGGTGTGATCTCGGCTCACTGCAACGTCCGCCTCCCAGGTTCAAGTGATTCTCCTCCCTCAGCCTCCCGAGTAGCTGGGATTACAGGCGCGTGCCACCACGGCTGGGTAATTTTTGTCTTTTTAGTAGAGATCTGGTTCACCATGTTGGTCAGGCTGGTCTCGAACTCCTGACCTTGTGATCCACTCATCTCAGCCTCCCAAAGTGCTGGGATTATAGGCGTAAGCCGTCGCACCC	5' UTR	CNOT1
AluJo	chr16	-	83297154-83297289	+	83297174	83297303	AATTTGTTGTTGTTTTGTAGAGACAGGGATTTGCTGTGTTTCCCAGGCTGGTCTTGAACTCCTGGCCTCAAGGGATCCCTTCTGCTTCAGCTTCCTAAAGTACTGGGATTACAGGTGTGAGCCACCGCGCCTAGCC	CDS	USP10
AluY	chr17	+	43681276-43681409	-	43681248	43681390	TTTTTTGTTTTGTTTTTAGTAGAGACGGGGTTTCACCGTGTTAGCCAGGATGGTCTCGATCTCCTGACCTCGTGATCCGCCCGCCTCGGCCTCCCAAAGTGCTGGGATTACTGGCTTGAGCCACCGCGCCGGCC	CDS	SCAP1
AluSx	chr18	+	11895026-11895332	-	11895181	11895278	TTTTTTTTTGTTTTGTTTTGTTTTGTTTTGAGACAGTCTCCCTCTGTCGCCCAGACTGGAGTGCAGTGGCCCAATCTCTGCTCATTGCAAGCTCTGCCTCCCAGGTTCAACTGATTTTCCTGCCTCAGCCTCCTGAGTAGCTGGGATTACAGGTGTGCACTACTACACTAGGCTAATTTTTGTATTTTTAGTAGAGACGGGGTTTTGCCATGTTGGCCAGGATGGTCTTGAACTCCTGGCCTCAAGTGATCTCCCTGCCTCCACCTCCCAAAGTGCTGGGATTACAGGGTGTGAGCCACCTGCCCAG	5' UTR	MPPE1
AluSx	chr19	+	44110577-44110884	-	44110749	44110830	TTTTTGTTGTTTGTTCGTTTGTTTTTTAAGACTGAGTCTTCCTCTGTCGCCCAGGCCTGAGTGCAGTCGCACAATCTCCGGTCACTGCAACCTCCGCCTCCTTGATTCAAGTGATCGTCGTGCCTCAGTCTCCCAAGTAGCTAGGGTTATAGTTGTGCACCACCACACCCAACTAATTTTTGTATTTTTAGTAGAGATGGATTTTGCCATGTTGGCCAGGCTGGTCTCGAACTCCTAACTTCAAATGATCCACTGGCCACGGCCTCCCAAAGTGCTGGGATTACAGGCATGAGCCACTGCGCCTGGCT	CDS	SARS2
AluSx	chr19	-	51943838-51944139	+	51943872	51943981	TCTTTTTTTTGTTTGTTTGTTTGTTTTGAGACAGGGTCTCACCCAGGCTAGAGTGAAGTGGAGCAATCTCGGCTCACTGCAACCTCCGCCTCCTGAGTTCAAGTGATTCTCACACCTCAGCCTCCCCAATAGCTGGGATTACAGGTGCGCACCACCATGCCCAGCTAATCTTTGTATTTTTTGGTAGAGAGGGGGTTTCACCATATTGCCCACGCTGGTCTCTAACTCCTGACCTCAGGTGATCTGACCGCCTGGGCCTCCCAAAGTACTGAGATTACAGGTGTGAGCCACCACACGTGGCC	5' UTR	FKRP
AluSp	chr19	+	57317269-57317580	-	57317425	57317522	TTTTTGTTTGTTTGTTTTGTTCTGTTTTTTGAGACGGATTTTCATTCTTGTTGCCCAGGCTGGAGAATAATGGCGCGATCTCACCTCACTGCAACCTCCGTCTCCCAGGTTCAAGCGATTCTCCTGCCTCAGCCTCCTGAGTAGCTGGGATTACAGGCATGTGCCACCACACCTGGCTAATTTTGTATTTTTAGTAGAGATGGGGTTTCTCCATATTGGTCAGGCTGATCTTGAACTCCCGACCTCAGGTGATCTGCCAGTCTCGGCCTCCCAAAGTGCTGGGATTACAGACGTGAGCCACTGCGCCCGGCC	CDS	ZNF616
AluSx	chr20	+	18385837-18386152	-	18385996	18386113	TGTTTGTTTGTTTGTTTGTTCATTTGTTTTTTGAGACAGGGTCTCGCTGTGTCACCCAGACTGGAGTGTAGTGGTGTGATCTTGGGTCACTGCAACCTCCGCCTCGTGGGTTCAAGCAATTCTTGTGCCTCAGCCTCCTGAGTAGCTGGGATTACAGGTGTGCACCACCACAACCCAGCTAATTTTTTGTACTTTTGGTAGAGATGGGGTTTTGCTATGTTGGCCAGGCTGGTCGTGAACTCCTGGCCTCAAGTGATTCGCCTGCCTTGGCCTCCCAAAGTGCTGGGATTACAGGAGTGAGCCACCGTGCCCTGCC	5' UTR	C20orf12
AluJb	chr22	-	19203141-19203439	+	19203165	19203282	TTTATTTGTTTGTTTATTTGGCAGGGTCTCACTCTGTCACTCAGGCTGAAGTGCAGTGGCGTGATTGTGGCTCACTGCAACCTCCACCTCCTGGGCTCAAGCGATCCTCCCACGTCAGCCTCCCAAGTAGCTGGGACCACAGGTGTGTGCCTCCATGCCCGGCTAATTTGTGTAATTTTTTGTAGAGTAAGGGTTTTGCCATGTTGTCCAGGCTGGTCTCCAACTCCTGGGCTCAAGCGATCTGCTGCCTCCGCCTCCCAAAGTGCTGGGATTACAGGTGTGAGCCACTGTGCCTGGCC	CDS	PCQAP
AluJb	chrX	-	64840145-64840458	+	64840173	64840278	TTTTTTGTTTTTTGTTTTTTTTTGACAGGATCTCTCTCTGTTGCACAGGATAGAGTGCAGTGGCAAGATTTTGGCTCACTGCAACCTCTGCCTCCTGTGTTGAAGCAAGCGATTCTCATGCCTCAGCCTCCTAAGTAAGTATTAGTAGCTGGGACTACAGGCGTGCGCCACCATGCCCAGCTAATTTTTGTACTTTTTGTAGAGACAGAATTTCGCCATTTTGCCCAGGCTGGTCTTTAACTGGGCTCAAGCGGTCTGCTTGCCTCACCCTCCCAAAGTGCTGGGATTACAGGCATGAGCCACCACGCTCAGCT	CDS	MSN
